# Supplementary material for: Hyperlipidemia Is Associated with Chronic Urticaria: A Population-Based Study
Source: PLoS One. 2016 Mar 10;11(3):e0150304. doi: 10.1371/journal.pone.0150304 (PMC4786290; doi:10.1371/journal.pone.0150304)
Supplement: S1 Data — (XLS) [file pone.0150304.s001.xls]

## Sheet: f4
total_3	total_2	total_1	hyper	FUNC_DATE	age	mage	sex	yes	ccu
15	10	4	1	20100511	41	3	1	1	1
41	29	11	1	20041005	31	2	1	1	0
250	164	83	1	20070711	73	6	1	1	0
14	9	6	1	20120925	45	3	1	1	0
14	9	6	1	20120925	45	3	1	1	0
199	114	78	#NULL!	20100101	60	5	0	0	1
165	93	47	1	20050224	43	3	0	1	0
14	11	6	#NULL!	20100106	43	3	1	0	1
102	71	55	1	20100201	36	2	1	1	1
39	26	10	#NULL!	20100114	27	1	0	0	1
12	10	2	#NULL!	20100805	23	1	1	0	1
157	104	59	#NULL!	20030314	29	1	0	0	0
117	80	46	#NULL!	20100111	73	6	1	0	1
22	15	10	#NULL!	20100111	50	4	1	0	1
27	23	9	#NULL!	20100311	32	2	0	0	1
18	17	8	#NULL!	20110531	20	1	1	0	0
32	28	13	#NULL!	20100125	21	1	0	0	1
45	28	4	1	20100628	61	5	0	1	1
6	6	6	1	20100210	29	1	1	1	1
38	28	12	#NULL!	20100111	85	6	1	0	1
4	3	1	#NULL!	20100310	46	3	1	0	1
2	2	1	#NULL!	20100625	52	4	1	0	1
78	61	33	1	20031111	54	4	1	1	0
75	54	21	#NULL!	20100204	39	2	0	0	1
43	39	27	#NULL!	20111222	38	2	1	0	0
26	17	8	#NULL!	20080528	29	1	0	0	0
8	8	8	#NULL!	20100311	41	3	1	0	1
22	12	5	1	20100403	43	3	1	1	1
29	21	14	#NULL!	20100411	39	2	0	0	1
47	27	14	#NULL!	20100913	24	1	1	0	0
16	8	3	#NULL!	20100114	44	3	1	0	1
9	3	3	#NULL!	20100513	20	1	0	0	1
28	17	9	1	20100106	39	2	0	1	1
6	4	4	#NULL!	20100626	43	3	1	0	1
137	100	55	1	20110110	58	4	0	1	0
72	43	29	#NULL!	20100201	45	3	0	0	1
60	35	19	#NULL!	20100117	51	4	0	0	1
42	27	7	1	20100104	39	2	1	1	1
80	57	25	#NULL!	20110528	42	3	0	0	0
80	57	25	#NULL!	20110528	42	3	0	0	0
10	5	1	#NULL!	20101020	48	3	1	0	1
26	24	8	#NULL!	20100118	25	1	0	0	1
46	40	19	#NULL!	20100208	38	2	0	0	1
35	27	12	#NULL!	20100203	26	1	1	0	0
37	29	22	#NULL!	20100112	18	1	0	0	1
67	48	14	#NULL!	20090801	47	3	0	0	0
13	9	2	#NULL!	20100726	19	1	1	0	1
64	48	15	#NULL!	20050119	18	1	0	0	0
95	60	26	#NULL!	20100118	32	2	0	0	1
80	55	35	#NULL!	20100115	25	1	1	0	1
74	46	20	#NULL!	20100128	46	3	0	0	1
41	24	18	#NULL!	20100218	46	3	0	0	1
45	37	19	#NULL!	20090814	45	3	0	0	0
64	58	40	#NULL!	20100104	30	2	0	0	1
46	26	24	#NULL!	20100114	30	2	1	0	1
7	7	3	#NULL!	20100115	51	4	1	0	1
167	96	45	1	20070125	77	6	0	1	0
67	52	24	1	20080407	38	2	1	1	0
4	2	1	#NULL!	20061012	46	3	1	0	0
21	21	7	#NULL!	20091201	47	3	0	0	1
12	10	7	#NULL!	20100208	24	1	1	0	1
49	39	21	#NULL!	20100104	23	1	0	0	1
23	18	7	1	20100212	54	4	0	1	1
39	27	15	#NULL!	20020731	70	6	0	0	0
21	17	11	#NULL!	20100329	23	1	1	0	1
22	16	11	#NULL!	20100112	29	1	1	0	1
31	17	9	#NULL!	20120730	38	2	0	0	0
12	9	3	1	20100712	45	3	0	1	1
17	15	6	#NULL!	20100120	21	1	0	0	1
14	8	4	#NULL!	20100120	35	2	0	0	1
4	4	2	#NULL!	20120707	61	5	0	0	0
22	3	2	#NULL!	20101209	62	5	1	0	1
79	51	36	1	20050517	67	5	0	1	0
79	51	36	1	20050517	67	5	0	1	0
34	31	23	#NULL!	20091228	43	3	1	0	0
34	31	23	#NULL!	20091228	43	3	1	0	0
6	5	4	#NULL!	20100703	42	3	1	0	1
14	12	2	#NULL!	20100423	31	2	1	0	1
36	24	8	#NULL!	20020322	46	3	0	0	0
36	24	8	#NULL!	20020322	46	3	0	0	0
10	7	4	#NULL!	20100118	54	4	1	0	1
59	30	15	1	20060223	41	3	1	1	0
59	30	15	1	20060223	41	3	1	1	0
39	26	14	1	20100125	57	4	0	1	1
25	22	11	#NULL!	20100109	31	2	0	0	1
74	49	21	#NULL!	20091201	41	3	0	0	1
4	2	1	#NULL!	20071001	18	1	1	0	0
9	4	2	#NULL!	20100118	57	4	0	0	1
42	29	17	#NULL!	20100504	36	2	0	0	1
44	33	19	#NULL!	20120822	22	1	0	0	0
24	21	7	#NULL!	20100427	27	1	0	0	1
56	31	15	#NULL!	20100104	35	2	0	0	1
87	66	38	1	20100106	75	6	0	1	1
54	52	44	#NULL!	20120719	41	3	0	0	0
85	60	25	#NULL!	20100115	24	1	0	0	1
52	34	23	#NULL!	20100629	28	1	0	0	0
52	34	23	#NULL!	20100629	28	1	0	0	0
64	41	27	#NULL!	20120116	54	4	0	0	0
64	41	27	#NULL!	20120116	54	4	0	0	0
35	25	7	#NULL!	20020827	29	1	0	0	0
65	44	24	#NULL!	20100220	25	1	0	0	0
65	44	24	#NULL!	20100220	25	1	0	0	0
18	15	8	#NULL!	20100409	26	1	1	0	1
41	30	9	1	20110712	48	3	1	1	0
5	5	4	#NULL!	20110802	29	1	0	0	0
11	9	3	#NULL!	20100315	48	3	0	0	1
20	16	6	1	20100110	36	2	1	1	1
154	105	53	1	20080102	78	6	0	1	0
154	105	53	1	20080102	78	6	0	1	0
40	37	13	#NULL!	20091024	56	4	1	0	0
40	37	13	#NULL!	20091024	56	4	1	0	0
20	9	5	#NULL!	20100107	24	1	1	0	1
69	12	7	#NULL!	20100113	29	1	0	0	1
128	93	45	1	20100125	74	6	0	1	1
50	36	17	1	20100302	69	5	0	1	1
12	8	7	#NULL!	20100507	38	2	1	0	1
16	8	8	#NULL!	20100630	31	2	0	0	1
16	8	8	#NULL!	20100630	31	2	0	0	1
26	16	11	#NULL!	20100104	38	2	1	0	1
27	24	19	1	20110414	27	1	0	1	0
27	24	19	1	20110414	27	1	0	1	0
157	120	74	1	20091026	59	4	1	1	1
40	34	14	#NULL!	20100123	40	3	1	0	1
61	51	30	#NULL!	20120901	35	2	0	0	0
107	58	38	1	20100118	39	2	1	1	1
7	4	1	#NULL!	20100329	35	2	1	0	1
49	31	12	1	20050313	50	4	0	1	0
49	31	12	1	20050313	50	4	0	1	0
27	20	12	#NULL!	20100105	30	2	0	0	1
210	150	76	1	20100105	57	4	0	1	1
33	26	15	#NULL!	20100112	18	1	1	0	1
41	33	17	#NULL!	20080225	30	2	1	0	0
28	23	16	#NULL!	20100115	22	1	0	0	1
63	53	26	1	20100426	59	4	0	1	1
19	17	9	#NULL!	20100113	24	1	0	0	1
22	19	12	1	20100111	41	3	1	1	1
13	4	2	#NULL!	20100329	26	1	0	0	1
58	44	24	#NULL!	20090414	32	2	0	0	0
58	44	24	#NULL!	20090414	32	2	0	0	0
63	51	26	#NULL!	20100113	35	2	1	0	1
71	53	32	1	20100118	68	5	0	1	1
29	14	9	#NULL!	20100118	36	2	0	0	1
93	67	26	1	20040902	45	3	0	1	0
26	22	8	#NULL!	20100109	33	2	0	0	1
137	98	52	1	20120102	82	6	1	1	0
7	4	2	#NULL!	20101221	38	2	1	0	1
61	35	7	#NULL!	20100205	58	4	1	0	1
54	33	16	#NULL!	20080515	38	2	0	0	0
37	15	13	1	20100120	49	3	0	1	1
208	146	66	1	20100104	55	4	0	1	1
18	8	5	#NULL!	20030604	29	1	1	0	0
18	8	5	#NULL!	20030604	29	1	1	0	0
128	76	36	1	20100102	59	4	1	1	1
83	66	49	#NULL!	20100115	33	2	0	0	1
44	33	15	#NULL!	20060906	45	3	1	0	0
57	42	21	#NULL!	20100324	61	5	0	0	1
98	73	49	#NULL!	20091130	56	4	1	0	1
153	115	41	1	20081029	59	4	0	1	0
76	51	49	#NULL!	20100113	91	6	0	0	1
135	94	41	#NULL!	20100105	45	3	0	0	1
36	24	12	1	20050627	59	4	0	1	0
188	115	56	#NULL!	20100101	70	6	0	0	1
33	22	11	1	20091214	76	6	0	1	1
20	11	8	#NULL!	20100131	53	4	1	0	1
32	20	10	1	20040927	65	5	0	1	0
32	20	10	1	20040927	65	5	0	1	0
97	68	40	#NULL!	20040130	49	3	1	0	0
14	10	6	#NULL!	20100104	38	2	1	0	1
32	28	12	#NULL!	20030530	24	1	1	0	0
67	51	17	#NULL!	20050727	54	4	1	0	0
66	42	28	#NULL!	20100111	46	3	0	0	1
20	16	13	#NULL!	20100324	62	5	0	0	1
34	11	3	#NULL!	20101007	41	3	1	0	1
11	8	2	1	20100614	40	3	1	1	1
98	61	37	1	20091222	52	4	0	1	1
72	52	26	#NULL!	20100104	80	6	1	0	1
21	17	9	#NULL!	20100124	30	2	1	0	1
114	81	44	#NULL!	20091214	27	1	0	0	0
52	34	15	#NULL!	20100121	18	1	0	0	1
6	5	3	#NULL!	20100529	38	2	1	0	1
33	18	4	#NULL!	20110530	41	3	0	0	0
28	25	16	#NULL!	20100320	53	4	0	0	1
50	35	17	#NULL!	20110518	19	1	1	0	0
20	18	12	#NULL!	20100122	28	1	0	0	1
68	43	20	1	20100426	58	4	1	1	0
92	54	27	1	20060729	44	3	1	1	0
92	54	27	1	20060729	44	3	1	1	0
22	5	3	#NULL!	20100118	46	3	1	0	1
61	50	28	1	20030819	51	4	1	1	0
23	18	7	#NULL!	20100218	34	2	1	0	1
17	12	6	#NULL!	20070514	27	1	0	0	0
17	12	6	#NULL!	20070514	27	1	0	0	0
70	48	24	1	20100209	44	3	0	1	1
31	24	8	#NULL!	20100316	27	1	0	0	1
59	44	26	1	20030413	49	3	1	1	0
59	44	26	1	20030413	49	3	1	1	0
94	60	27	#NULL!	20100112	38	2	0	0	1
52	35	10	1	20100116	59	4	1	1	1
57	41	8	#NULL!	20050517	54	4	0	0	0
33	33	29	#NULL!	20111116	55	4	1	0	0
145	87	35	1	20090622	53	4	0	1	0
145	87	35	1	20090622	53	4	0	1	0
49	36	28	1	20100129	62	5	0	1	1
108	78	46	1	20091112	74	6	0	1	1
5	3	#NULL!	#NULL!	20020614	35	2	0	0	0
5	3	#NULL!	#NULL!	20020614	35	2	0	0	0
94	83	40	1	20091228	52	4	0	1	1
136	99	59	1	20100101	73	6	1	1	1
48	22	12	#NULL!	20100205	40	3	0	0	1
71	37	19	#NULL!	20020415	42	3	1	0	0
9	5	#NULL!	1	20020402	29	1	0	1	0
21	9	5	#NULL!	20100209	33	2	1	0	1
71	56	39	1	20100128	50	4	0	1	1
20	10	6	#NULL!	20100409	45	3	0	0	1
20	10	6	#NULL!	20100409	45	3	0	0	1
26	17	11	#NULL!	20090316	25	1	0	0	0
4	3	2	#NULL!	20101117	19	1	1	0	1
64	34	27	#NULL!	20080728	30	2	0	0	0
137	94	57	1	20090908	58	4	1	1	1
298	221	106	1	20100907	75	6	1	1	0
19	15	6	#NULL!	20100324	19	1	0	0	1
70	39	24	1	20101009	51	4	0	1	0
70	39	24	1	20101009	51	4	0	1	0
84	64	34	1	20091222	68	5	0	1	1
62	40	21	1	20050503	43	3	0	1	0
54	34	27	#NULL!	20100105	28	1	0	0	1
37	28	15	1	20110702	44	3	1	1	0
80	39	26	#NULL!	20091209	82	6	0	0	1
119	90	52	#NULL!	20100102	56	4	1	0	1
57	30	23	#NULL!	20040911	27	1	0	0	0
88	57	37	1	20101110	76	6	0	1	0
67	46	24	1	20091216	88	6	0	1	1
289	180	78	1	20091216	55	4	0	1	1
44	17	9	1	20100717	68	5	0	1	1
26	19	12	#NULL!	20100206	34	2	0	0	1
15	12	8	1	20110115	25	1	0	1	0
15	12	8	1	20110115	25	1	0	1	0
66	49	18	1	20020603	41	3	1	1	0
11	11	6	#NULL!	20091225	39	2	0	0	1
53	38	24	#NULL!	20100106	33	2	0	0	1
28	17	6	#NULL!	20100413	53	4	0	0	1
46	43	33	1	20070808	37	2	1	1	0
5	2	1	#NULL!	20061004	39	2	1	0	0
25	14	5	1	20020903	51	4	1	1	0
41	25	5	#NULL!	20060729	18	1	0	0	0
14	10	5	#NULL!	20100427	18	1	1	0	1
36	24	12	#NULL!	20100112	24	1	0	0	1
28	17	9	1	20120716	36	2	0	1	0
18	18	8	#NULL!	20100107	33	2	1	0	1
157	120	74	1	20100106	89	6	1	1	1
20	11	5	#NULL!	20021006	44	3	0	0	0
3	2	1	#NULL!	20101214	50	4	1	0	1
207	150	81	1	20091123	77	6	0	1	1
21	10	6	#NULL!	20091226	22	1	0	0	1
55	33	21	1	20110802	27	1	0	1	0
55	33	21	1	20110802	27	1	0	1	0
68	52	23	#NULL!	20050929	30	2	0	0	0
21	9	3	#NULL!	20100102	28	1	0	0	1
58	44	28	1	20061225	59	4	1	1	0
33	24	6	#NULL!	20100112	33	2	0	0	1
10	5	3	#NULL!	20100309	18	1	1	0	1
110	72	36	1	20091113	65	5	1	1	1
97	57	30	1	20091118	50	4	1	1	1
78	50	26	1	20110620	65	5	1	1	0
78	50	26	1	20110620	65	5	1	1	0
55	46	38	#NULL!	20100127	52	4	1	0	1
63	23	5	#NULL!	20100311	40	3	0	0	1
7	4	1	#NULL!	20100722	32	2	1	0	1
97	70	25	1	20100108	45	3	1	1	1
11	10	5	#NULL!	20100412	25	1	1	0	1
195	116	52	1	20070731	40	3	0	1	0
28	18	6	#NULL!	20100119	30	2	0	0	1
47	38	21	#NULL!	20100112	44	3	1	0	1
19	12	4	#NULL!	20100220	44	3	1	0	1
50	29	7	#NULL!	20050218	52	4	0	0	0
28	24	13	1	20100108	48	3	0	1	1
65	32	10	1	20071213	46	3	1	1	0
65	32	10	1	20071213	46	3	1	1	0
39	30	15	#NULL!	20100121	31	2	1	0	1
32	24	11	#NULL!	20100329	25	1	0	0	1
36	24	10	#NULL!	20100129	29	1	0	0	1
107	60	26	1	20070717	65	5	1	1	0
107	60	26	1	20070717	65	5	1	1	0
17	11	7	#NULL!	20100325	48	3	0	0	1
17	11	7	#NULL!	20100325	48	3	0	0	1
48	25	11	#NULL!	20100211	40	3	0	0	1
38	19	4	#NULL!	20100923	84	6	1	0	1
391	275	147	1	20091021	81	6	0	1	1
4	2	2	#NULL!	20101112	27	1	0	0	1
73	53	27	1	20100119	59	4	0	1	1
59	51	26	#NULL!	20100107	25	1	1	0	1
22	12	9	#NULL!	20100209	32	2	1	0	1
141	104	53	#NULL!	20100101	57	4	1	0	1
73	48	31	#NULL!	20100104	36	2	0	0	1
4	3	3	1	20100512	45	3	1	1	1
28	20	12	#NULL!	20100111	49	3	1	0	1
42	25	9	#NULL!	20110822	21	1	1	0	0
42	25	9	#NULL!	20110822	21	1	1	0	0
35	31	15	#NULL!	20100104	27	1	0	0	1
16	#NULL!	#NULL!	1	20040306	67	5	0	1	0
12	8	5	#NULL!	20100202	45	3	0	0	1
27	13	10	#NULL!	20080408	23	1	1	0	0
27	13	10	#NULL!	20080408	23	1	1	0	0
40	29	18	#NULL!	20121218	28	1	0	0	0
36	26	10	#NULL!	20100202	34	2	1	0	1
30	27	20	#NULL!	20100212	40	3	0	0	1
2	1	1	#NULL!	20100518	45	3	1	0	1
73	47	24	1	20100101	57	4	0	1	1
40	28	14	#NULL!	20100503	32	2	1	0	1
21	14	8	#NULL!	20100920	41	3	0	0	0
21	14	8	#NULL!	20100920	41	3	0	0	0
76	53	24	#NULL!	20100130	43	3	0	0	1
8	7	4	#NULL!	20100809	40	3	1	0	1
23	16	5	#NULL!	20100111	24	1	0	0	1
45	41	21	#NULL!	20100130	77	6	1	0	1
184	132	67	1	20120422	68	5	0	1	0
14	1	#NULL!	#NULL!	20050216	26	1	1	0	0
19	18	13	#NULL!	20100320	40	3	0	0	1
8	5	3	#NULL!	20120530	24	1	1	0	0
36	18	9	1	20100208	60	5	1	1	1
21	15	5	#NULL!	20100102	93	6	0	0	1
65	48	37	#NULL!	20100411	30	2	0	0	0
65	48	37	#NULL!	20100411	30	2	0	0	0
31	18	10	#NULL!	20100107	35	2	0	0	1
10	6	1	#NULL!	20101129	29	1	0	0	1
16	9	6	#NULL!	20100201	63	5	1	0	1
12	7	4	1	20030709	45	3	1	1	0
12	7	4	1	20030709	45	3	1	1	0
126	84	28	1	20091123	59	4	1	1	1
38	32	17	#NULL!	20100210	37	2	0	0	1
90	48	25	#NULL!	20100104	34	2	1	0	1
36	26	8	#NULL!	20100305	37	2	0	0	1
74	53	14	#NULL!	20070327	25	1	0	0	0
56	41	26	1	20100120	20	1	0	1	1
23	20	7	#NULL!	20100510	30	2	0	0	1
35	27	10	#NULL!	20100125	19	1	0	0	1
19	15	14	#NULL!	20030325	49	3	0	0	0
29	14	11	#NULL!	20120614	58	4	0	0	0
74	48	22	1	20091126	47	3	0	1	1
61	44	18	1	20080729	57	4	1	1	0
61	44	18	1	20080729	57	4	1	1	0
159	97	38	#NULL!	20100102	35	2	0	0	1
57	29	20	1	20100203	45	3	0	1	1
20	17	15	1	20100210	49	3	0	1	1
26	12	5	1	20100406	81	6	0	1	1
45	39	26	#NULL!	20100304	54	4	0	0	1
59	48	24	#NULL!	20040212	35	2	0	0	0
28	28	18	#NULL!	20101122	42	3	1	0	0
28	28	18	#NULL!	20101122	42	3	1	0	0
121	73	29	#NULL!	20100125	59	4	1	0	1
39	22	12	#NULL!	20030808	36	2	1	0	0
198	116	53	1	20080513	77	6	1	1	0
16	11	8	#NULL!	20100510	43	3	0	0	1
47	31	18	1	20100107	61	5	1	1	1
6	2	2	1	20100331	31	2	1	1	1
32	23	16	#NULL!	20100611	29	1	0	0	1
2	2	#NULL!	#NULL!	20050302	33	2	1	0	0
2	2	#NULL!	#NULL!	20050302	33	2	1	0	0
27	12	2	#NULL!	20041221	37	2	1	0	0
13	6	4	1	20111003	48	3	1	1	0
42	28	12	#NULL!	20100120	81	6	1	0	1
48	24	11	#NULL!	20121002	38	2	0	0	0
48	24	11	#NULL!	20121002	38	2	0	0	0
37	30	20	#NULL!	20040128	24	1	0	0	0
37	30	20	#NULL!	20040128	24	1	0	0	0
36	24	14	1	20020923	43	3	1	1	0
271	189	95	1	20071220	27	1	1	1	0
271	189	95	1	20071220	27	1	1	1	0
24	19	9	1	20030827	31	2	0	1	0
23	16	9	#NULL!	20100101	32	2	1	0	1
3	#NULL!	#NULL!	1	20030303	46	3	1	1	0
3	#NULL!	#NULL!	1	20030303	46	3	1	1	0
84	49	17	1	20020502	41	3	1	1	0
39	26	13	1	20100125	66	5	1	1	1
70	38	17	1	20100105	31	2	1	1	1
16	12	11	#NULL!	20120822	47	3	0	0	0
16	12	11	#NULL!	20120822	47	3	0	0	0
12	4	2	#NULL!	20100429	30	2	0	0	1
12	4	2	#NULL!	20100429	30	2	0	0	1
22	12	5	1	20100222	33	2	1	1	1
15	8	5	#NULL!	20100316	48	3	1	0	1
128	99	57	1	20100806	57	4	1	1	0
128	99	57	1	20100806	57	4	1	1	0
2	2	2	#NULL!	20100323	38	2	1	0	1
12	12	12	#NULL!	20100507	50	4	1	0	1
116	62	21	1	20100202	52	4	0	1	1
39	36	12	#NULL!	20100220	35	2	0	0	1
29	15	4	#NULL!	20120517	49	3	1	0	0
21	11	9	#NULL!	20100402	24	1	0	0	1
21	15	7	#NULL!	20100223	33	2	0	0	1
22	11	5	#NULL!	20100313	20	1	1	0	1
56	46	30	1	20100410	32	2	0	1	0
56	46	30	1	20100410	32	2	0	1	0
10	7	2	#NULL!	20100105	32	2	1	0	1
17	12	6	#NULL!	20100114	26	1	1	0	1
32	14	11	#NULL!	20100118	67	5	1	0	1
60	40	12	#NULL!	20100105	18	1	0	0	1
9	6	3	#NULL!	20040811	30	2	1	0	0
52	37	22	#NULL!	20120310	38	2	0	0	0
52	37	22	#NULL!	20120310	38	2	0	0	0
39	24	8	#NULL!	20100211	18	1	0	0	1
25	17	13	#NULL!	20100106	55	4	0	0	1
94	57	32	1	20100111	54	4	0	1	1
26	21	15	#NULL!	20030502	39	2	1	0	0
69	59	40	1	20050504	47	3	0	1	0
69	59	40	1	20050504	47	3	0	1	0
24	14	8	#NULL!	20100227	28	1	0	0	1
74	43	31	#NULL!	20100224	30	2	1	0	0
83	53	26	1	20091214	66	5	1	1	1
142	89	41	1	20091224	65	5	0	1	1
20	16	9	1	20100116	84	6	1	1	1
26	22	15	1	20100117	41	3	1	1	1
96	64	37	#NULL!	20100104	50	4	0	0	1
55	50	35	1	20100301	46	3	0	1	1
78	64	32	#NULL!	20100119	30	2	0	0	1
69	33	11	#NULL!	20100102	39	2	0	0	1
21	19	11	#NULL!	20100304	38	2	0	0	1
66	46	18	1	20070214	72	6	1	1	0
79	47	18	#NULL!	20100713	25	1	0	0	0
219	142	74	#NULL!	20030826	67	5	0	0	0
127	97	59	1	20081010	80	6	1	1	0
93	64	22	#NULL!	20111228	20	1	0	0	0
119	71	31	1	20120905	86	6	1	1	0
32	17	6	#NULL!	20100212	39	2	0	0	1
53	39	26	1	20111203	79	6	1	1	0
53	39	26	1	20111203	79	6	1	1	0
40	36	9	1	20100201	42	3	1	1	1
15	9	3	#NULL!	20100212	36	2	1	0	1
78	64	39	1	20100104	67	5	0	1	1
11	11	6	#NULL!	20091219	52	4	0	0	1
32	25	4	#NULL!	20120807	21	1	0	0	0
32	25	4	#NULL!	20120807	21	1	0	0	0
34	27	17	#NULL!	20100315	41	3	1	0	1
80	55	38	#NULL!	20100111	57	4	0	0	1
9	6	3	#NULL!	20100508	31	2	1	0	1
18	18	6	1	20090119	51	4	1	1	0
18	18	6	1	20090119	51	4	1	1	0
56	34	17	1	20110808	44	3	0	1	0
41	29	22	#NULL!	20100104	41	3	1	0	1
11	7	6	#NULL!	20100122	19	1	1	0	1
33	20	12	#NULL!	20040804	29	1	1	0	0
21	9	5	#NULL!	20080916	27	1	0	0	0
47	25	14	#NULL!	20100105	29	1	0	0	1
81	54	38	1	20050221	45	3	1	1	0
10	7	4	#NULL!	20100528	31	2	1	0	1
5	5	3	#NULL!	20100201	28	1	0	0	1
12	6	3	#NULL!	20100329	50	4	0	0	1
63	38	20	#NULL!	20120517	39	2	0	0	0
214	155	72	1	20100107	57	4	1	1	1
19	11	4	#NULL!	20060527	48	3	1	0	0
40	29	13	#NULL!	20100128	35	2	0	0	1
20	17	5	1	20100420	36	2	1	1	1
99	69	40	#NULL!	20020604	51	4	0	0	0
183	100	43	1	20091228	56	4	0	1	1
60	30	26	#NULL!	20100313	46	3	0	0	1
88	56	28	#NULL!	20100108	18	1	0	0	1
23	15	7	#NULL!	20030816	26	1	0	0	0
31	27	8	#NULL!	20100108	30	2	1	0	1
145	92	42	1	20091208	55	4	0	1	1
47	29	8	1	20120103	62	5	0	1	0
90	54	27	#NULL!	20100705	33	2	0	0	0
90	54	27	#NULL!	20100705	33	2	0	0	0
14	13	4	1	20100701	59	4	0	1	1
14	11	5	#NULL!	20040614	47	3	0	0	0
14	11	5	#NULL!	20040614	47	3	0	0	0
28	21	5	1	20100114	32	2	0	1	1
92	63	29	1	20031215	51	4	0	1	0
99	71	25	#NULL!	20060127	43	3	0	0	0
112	89	49	1	20091215	71	6	0	1	1
11	9	4	#NULL!	20100123	44	3	0	0	1
73	49	17	1	20100126	66	5	1	1	1
14	6	2	#NULL!	20101116	39	2	0	0	1
63	38	22	#NULL!	20100104	50	4	0	0	1
32	20	8	#NULL!	20100316	85	6	1	0	1
60	53	33	#NULL!	20100104	42	3	0	0	1
41	27	12	1	20100131	47	3	1	1	1
65	41	15	1	20110207	28	1	0	1	0
59	38	23	#NULL!	20120308	79	6	0	0	0
20	15	7	#NULL!	20100326	34	2	1	0	1
31	21	9	#NULL!	20100424	46	3	1	0	1
46	27	14	1	20100129	61	5	0	1	1
71	39	19	1	20020621	73	6	0	1	0
50	32	17	#NULL!	20120211	28	1	0	0	0
10	8	7	#NULL!	20100128	20	1	1	0	1
3	3	3	#NULL!	20100909	26	1	0	0	1
42	31	22	#NULL!	20100123	41	3	0	0	1
28	15	8	#NULL!	20100626	37	2	0	0	1
59	53	26	1	20110208	63	5	1	1	0
59	53	26	1	20110208	63	5	1	1	0
124	98	54	1	20081023	40	3	1	1	0
124	98	54	1	20081023	40	3	1	1	0
160	103	54	1	20100601	20	1	1	1	0
160	103	54	1	20100601	20	1	1	1	0
145	95	34	1	20100526	82	6	1	1	0
43	32	18	#NULL!	20120629	48	3	0	0	0
93	65	38	#NULL!	20120223	52	4	1	0	0
93	65	38	#NULL!	20120223	52	4	1	0	0
26	24	14	#NULL!	20100224	48	3	1	0	1
100	68	32	#NULL!	20080920	24	1	0	0	0
28	17	9	#NULL!	20120420	31	2	0	0	0
76	59	24	#NULL!	20081202	23	1	0	0	0
76	59	24	#NULL!	20081202	23	1	0	0	0
67	24	9	#NULL!	20080930	44	3	0	0	0
67	24	9	#NULL!	20080930	44	3	0	0	0
38	25	18	#NULL!	20100119	52	4	0	0	1
7	5	3	#NULL!	20050521	35	2	1	0	0
74	45	24	1	20051117	20	1	0	1	0
62	52	33	1	20100127	50	4	1	1	1
96	59	30	#NULL!	20020624	51	4	0	0	0
96	59	30	#NULL!	20020624	51	4	0	0	0
47	32	24	#NULL!	20100120	33	2	0	0	1
97	65	32	1	20100102	50	4	1	1	1
14	11	9	#NULL!	20100202	20	1	1	0	1
34	19	17	#NULL!	20121107	44	3	1	0	0
40	26	16	1	20091002	55	4	1	1	1
159	130	79	1	20080414	57	4	0	1	0
159	130	79	1	20080414	57	4	0	1	0
66	34	18	#NULL!	20060113	39	2	0	0	0
23	18	14	#NULL!	20101105	56	4	1	0	0
62	49	27	#NULL!	20111003	50	4	0	0	0
205	133	62	1	20091206	71	6	0	1	1
83	59	37	1	20070807	33	2	1	1	0
28	17	9	#NULL!	20100102	31	2	0	0	1
39	20	15	#NULL!	20050114	29	1	1	0	0
39	20	15	#NULL!	20050114	29	1	1	0	0
55	49	20	#NULL!	20100501	39	2	0	0	1
77	51	29	#NULL!	20120127	53	4	0	0	0
13	5	3	#NULL!	20120501	46	3	0	0	0
84	52	26	#NULL!	20061117	75	6	1	0	0
53	41	19	1	20061206	76	6	1	1	0
32	25	11	#NULL!	20100621	37	2	1	0	0
9	9	2	#NULL!	20100406	18	1	0	0	1
16	10	5	#NULL!	20100220	27	1	0	0	1
56	41	17	#NULL!	20091222	40	3	0	0	0
56	41	17	#NULL!	20091222	40	3	0	0	0
21	17	12	#NULL!	20100120	21	1	0	0	1
112	97	51	1	20040531	63	5	1	1	0
112	97	51	1	20040531	63	5	1	1	0
54	41	21	#NULL!	20080215	25	1	1	0	0
30	17	6	#NULL!	20100526	48	3	0	0	1
190	121	54	1	20100607	89	6	0	1	0
190	121	54	1	20100607	89	6	0	1	0
22	11	4	#NULL!	20100422	50	4	1	0	1
108	68	33	#NULL!	20060401	44	3	1	0	0
108	68	33	#NULL!	20060401	44	3	1	0	0
17	15	14	#NULL!	20100409	65	5	1	0	1
182	138	93	1	20110921	45	3	1	1	0
123	73	28	1	20070317	72	6	1	1	0
52	33	12	#NULL!	20100202	24	1	0	0	1
35	32	13	#NULL!	20100323	30	2	1	0	0
15	9	2	#NULL!	20100810	40	3	1	0	1
27	24	15	#NULL!	20100108	41	3	0	0	1
19	11	9	#NULL!	20100302	50	4	0	0	1
142	90	45	1	20100116	50	4	0	1	1
44	38	25	1	20021212	58	4	0	1	0
66	44	9	#NULL!	20110131	55	4	1	0	0
1	1	1	#NULL!	20100321	37	2	1	0	1
33	25	4	#NULL!	20100105	23	1	1	0	1
152	108	40	1	20091231	57	4	0	1	1
65	37	21	#NULL!	20030414	29	1	0	0	0
32	29	20	#NULL!	20100629	45	3	1	0	1
23	19	7	#NULL!	20100503	26	1	0	0	1
10	9	1	#NULL!	20100717	34	2	0	0	1
102	61	22	#NULL!	20120402	31	2	0	0	0
21	14	13	#NULL!	20100327	20	1	0	0	1
49	32	24	#NULL!	20100306	46	3	0	0	1
14	12	8	#NULL!	20100430	52	4	0	0	1
101	77	32	1	20100115	67	5	0	1	1
155	100	45	#NULL!	20120728	42	3	0	0	0
155	100	45	#NULL!	20120728	42	3	0	0	0
113	78	55	1	20080212	52	4	1	1	0
113	78	55	1	20080212	52	4	1	1	0
18	18	4	1	20110314	33	2	0	1	0
17	13	8	#NULL!	20020413	22	1	0	0	0
22	20	5	#NULL!	20100614	31	2	0	0	1
13	6	3	#NULL!	20100113	44	3	1	0	1
13	13	12	#NULL!	20020225	29	1	0	0	0
39	29	18	1	20100105	73	6	0	1	1
27	14	6	#NULL!	20100318	25	1	0	0	1
9	7	7	#NULL!	20101016	35	2	0	0	0
9	7	7	#NULL!	20101016	35	2	0	0	0
137	104	53	1	20091030	72	6	0	1	1
99	73	35	#NULL!	20100308	39	2	0	0	1
55	25	6	#NULL!	20100310	53	4	0	0	1
77	42	10	#NULL!	20040624	54	4	0	0	0
77	42	10	#NULL!	20040624	54	4	0	0	0
12	10	7	#NULL!	20100125	40	3	0	0	1
3	3	1	#NULL!	20100420	24	1	0	0	1
3	3	1	#NULL!	20100420	24	1	0	0	1
94	68	34	1	20100113	35	2	0	1	1
184	134	41	1	20091014	73	6	1	1	1
37	23	11	#NULL!	20100420	35	2	0	0	1
233	170	108	1	20020530	46	3	0	1	0
21	13	3	#NULL!	20100811	40	3	0	0	1
166	127	73	1	20091215	57	4	0	1	1
194	126	53	1	20070823	38	2	1	1	0
194	126	53	1	20070823	38	2	1	1	0
10	4	4	#NULL!	20100202	21	1	0	0	1
87	62	47	1	20050828	57	4	0	1	0
191	137	59	#NULL!	20070604	44	3	0	0	0
191	137	59	#NULL!	20070604	44	3	0	0	0
157	121	66	1	20100514	65	5	0	1	0
22	12	9	#NULL!	20100113	43	3	0	0	1
64	35	17	#NULL!	20040408	49	3	0	0	0
64	35	17	#NULL!	20040408	49	3	0	0	0
102	81	52	1	20090131	41	3	0	1	1
40	20	15	1	20031007	24	1	1	1	0
172	109	46	#NULL!	20070503	62	5	0	0	0
18	13	3	#NULL!	20100318	41	3	0	0	1
312	208	97	#NULL!	20050502	56	4	1	0	0
59	36	20	1	20091221	52	4	1	1	1
34	21	11	#NULL!	20100120	31	2	0	0	1
41	36	28	1	20060215	25	1	0	1	0
105	69	25	1	20041030	35	2	0	1	0
38	24	4	#NULL!	20090102	33	2	0	0	0
38	24	4	#NULL!	20090102	33	2	0	0	0
11	11	9	#NULL!	20100408	32	2	1	0	1
34	23	17	#NULL!	20030129	19	1	0	0	0
34	23	17	#NULL!	20030129	19	1	0	0	0
34	23	17	#NULL!	20030129	19	1	0	0	0
18	9	5	#NULL!	20081106	20	1	1	0	0
11	9	8	#NULL!	20100408	48	3	1	0	1
117	79	41	1	20021125	32	2	1	1	0
14	9	2	1	20100724	60	5	0	1	0
14	9	2	1	20100724	60	5	0	1	0
37	24	12	1	20050919	35	2	1	1	0
37	24	12	1	20050919	35	2	1	1	0
62	58	35	1	20040112	50	4	1	1	0
125	76	38	1	20091210	60	5	1	1	1
15	9	4	#NULL!	20100224	28	1	0	0	1
34	20	14	#NULL!	20080825	43	3	1	0	0
91	58	31	1	20090619	35	2	1	1	0
91	58	31	1	20090619	35	2	1	1	0
198	147	71	1	20090320	46	3	1	1	0
75	65	40	1	20100712	52	4	0	1	0
75	65	40	1	20100712	52	4	0	1	0
55	33	14	#NULL!	20100209	36	2	0	0	1
21	20	14	#NULL!	20100101	29	1	0	0	1
116	84	43	#NULL!	20080103	40	3	1	0	0
21	21	7	#NULL!	20040426	25	1	1	0	0
21	21	7	#NULL!	20040426	25	1	1	0	0
32	23	17	#NULL!	20100302	27	1	0	0	1
57	33	22	#NULL!	20100102	85	6	0	0	1
142	85	34	1	20080801	53	4	0	1	0
19	10	4	#NULL!	20060526	40	3	0	0	0
18	12	8	#NULL!	20100127	25	1	1	0	1
37	23	14	1	20100203	50	4	1	1	1
94	44	34	#NULL!	20091019	27	1	0	0	1
20	19	12	#NULL!	20100104	25	1	0	0	1
43	13	1	#NULL!	20100105	38	2	0	0	1
14	8	4	1	20091209	40	3	1	1	1
171	111	61	1	20031024	61	5	1	1	0
171	111	61	1	20031024	61	5	1	1	0
137	96	58	1	20091111	57	4	1	1	1
23	18	5	#NULL!	20080923	45	3	0	0	0
23	18	5	#NULL!	20080923	45	3	0	0	0
40	35	25	#NULL!	20120917	31	2	0	0	0
20	6	#NULL!	#NULL!	20070710	36	2	0	0	0
20	6	#NULL!	#NULL!	20070710	36	2	0	0	0
51	36	21	#NULL!	20100225	42	3	0	0	1
17	16	3	1	20100710	24	1	1	1	1
19	13	9	1	20100123	44	3	1	1	1
25	18	10	#NULL!	20040719	52	4	1	0	0
25	18	10	#NULL!	20040719	52	4	1	0	0
85	78	64	1	20100112	39	2	0	1	1
100	57	18	#NULL!	20091207	39	2	0	0	0
100	57	18	#NULL!	20091207	39	2	0	0	0
100	57	18	#NULL!	20091207	39	2	0	0	0
150	100	50	1	20051115	70	6	0	1	0
82	62	21	1	20110615	62	5	0	1	0
82	62	21	1	20110615	62	5	0	1	0
88	60	7	#NULL!	20100108	43	3	0	0	1
45	40	10	#NULL!	20100120	38	2	1	0	1
93	62	38	1	20100108	51	4	1	1	1
78	61	22	#NULL!	20100101	64	5	1	0	1
29	15	9	#NULL!	20100604	56	4	1	0	0
56	41	24	#NULL!	20100115	34	2	0	0	1
270	176	73	#NULL!	20030410	46	3	0	0	0
101	79	32	#NULL!	20100104	29	1	0	0	1
33	25	20	1	20100525	51	4	1	1	0
32	28	11	#NULL!	20041109	24	1	0	0	0
57	42	13	#NULL!	20050721	34	2	0	0	0
57	42	13	#NULL!	20050721	34	2	0	0	0
105	66	37	1	20100713	49	3	1	1	0
20	17	12	#NULL!	20120510	30	2	1	0	0
71	46	12	1	20050830	25	1	0	1	0
71	46	12	1	20050830	25	1	0	1	0
17	16	12	#NULL!	20100302	40	3	0	0	1
15	13	6	#NULL!	20111017	53	4	1	0	0
15	13	6	#NULL!	20111017	53	4	1	0	0
20	10	2	#NULL!	20100128	18	1	0	0	1
14	7	4	#NULL!	20070130	30	2	0	0	0
14	7	4	#NULL!	20070130	30	2	0	0	0
55	35	18	#NULL!	20091212	71	6	1	0	1
16	12	4	1	20100330	36	2	1	1	1
28	23	8	#NULL!	20090207	34	2	0	0	0
28	23	8	#NULL!	20090207	34	2	0	0	0
58	33	16	1	20050823	71	6	0	1	0
58	33	16	1	20050823	71	6	0	1	0
71	49	20	1	20100129	62	5	0	1	1
30	23	10	#NULL!	20100424	38	2	0	0	1
9	6	2	#NULL!	20101230	30	2	1	0	1
115	97	49	1	20091203	62	5	1	1	1
60	41	17	#NULL!	20100129	79	6	1	0	1
72	30	10	1	20100102	56	4	1	1	1
61	32	16	#NULL!	20100102	57	4	0	0	1
37	24	11	#NULL!	20100110	31	2	0	0	1
61	39	19	1	20071009	32	2	0	1	0
37	32	26	#NULL!	20100204	35	2	0	0	1
11	10	6	#NULL!	20100106	39	2	0	0	1
158	111	53	1	20100101	68	5	0	1	1
19	16	13	#NULL!	20100315	29	1	1	0	1
26	12	8	1	20121112	18	1	0	1	0
26	12	8	1	20121112	18	1	0	1	0
76	58	28	#NULL!	20091226	86	6	0	0	1
29	21	12	#NULL!	20100304	18	1	0	0	1
61	50	32	1	20100115	59	4	0	1	1
36	30	23	1	20051208	36	2	0	1	0
36	30	23	1	20051208	36	2	0	1	0
50	41	20	1	20091228	48	3	0	1	1
24	17	13	#NULL!	20101006	30	2	0	0	0
24	17	13	#NULL!	20101006	30	2	0	0	0
28	15	6	#NULL!	20100128	20	1	1	0	1
36	22	4	1	20100726	41	3	0	1	1
105	83	41	#NULL!	20021107	37	2	0	0	0
105	83	41	#NULL!	20021107	37	2	0	0	0
39	29	19	#NULL!	20110913	62	5	0	0	0
10	9	4	#NULL!	20090602	32	2	0	0	0
24	12	7	#NULL!	20070309	27	1	1	0	0
132	106	77	1	20050701	42	3	0	1	0
94	72	41	1	20100108	50	4	0	1	1
33	18	13	#NULL!	20060511	22	1	0	0	0
67	47	22	1	20091231	56	4	1	1	1
115	80	40	#NULL!	20080721	48	3	0	0	0
72	57	30	#NULL!	20100116	51	4	0	0	1
53	37	14	#NULL!	20050725	57	4	0	0	0
28	21	9	#NULL!	20120720	23	1	0	0	0
134	94	46	#NULL!	20060102	66	5	1	0	0
60	41	16	#NULL!	20080229	54	4	0	0	0
21	6	4	#NULL!	20100302	28	1	1	0	1
66	47	23	1	20031206	49	3	1	1	0
1	#NULL!	#NULL!	1	20050613	41	3	1	1	0
1	#NULL!	#NULL!	1	20050613	41	3	1	1	0
57	39	14	#NULL!	20090327	41	3	0	0	0
27	22	13	#NULL!	20111111	29	1	0	0	0
64	42	14	#NULL!	20100210	45	3	1	0	1
32	25	16	1	20040227	22	1	0	1	0
179	135	72	#NULL!	20090509	26	1	0	0	0
119	84	55	1	20030821	69	5	1	1	0
74	48	28	1	20030120	64	5	1	1	0
156	96	48	1	20090308	49	3	0	1	0
156	96	48	1	20090308	49	3	0	1	0
42	22	16	#NULL!	20100101	20	1	0	0	1
1	#NULL!	#NULL!	1	20121128	60	5	1	1	0
56	34	22	1	20050204	44	3	0	1	0
56	34	22	1	20050204	44	3	0	1	0
102	66	37	#NULL!	20040719	41	3	0	0	0
21	18	5	#NULL!	20100601	40	3	0	0	1
53	44	20	#NULL!	20100205	31	2	0	0	1
191	113	46	1	20091127	75	6	0	1	1
53	36	15	#NULL!	20091228	29	1	0	0	1
85	50	21	#NULL!	20060810	47	3	0	0	0
11	7	1	#NULL!	20070426	23	1	1	0	0
23	19	9	#NULL!	20100119	42	3	0	0	1
87	45	22	1	20030605	54	4	0	1	0
87	45	22	1	20030605	54	4	0	1	0
62	40	16	#NULL!	20100108	40	3	0	0	1
11	10	2	#NULL!	20100910	21	1	0	0	1
45	24	10	#NULL!	20100410	55	4	0	0	1
17	16	3	#NULL!	20100129	18	1	1	0	1
200	144	81	1	20060221	64	5	1	1	0
87	62	29	1	20040904	45	3	1	1	0
87	62	29	1	20040904	45	3	1	1	0
47	34	14	#NULL!	20100105	43	3	1	0	1
43	32	10	#NULL!	20020212	38	2	0	0	0
43	32	10	#NULL!	20020212	38	2	0	0	0
15	9	2	#NULL!	20100315	45	3	1	0	1
15	9	2	#NULL!	20100315	45	3	1	0	1
17	15	3	1	20100623	58	4	1	1	1
44	36	17	#NULL!	20021204	50	4	1	0	0
44	36	17	#NULL!	20021204	50	4	1	0	0
30	20	9	#NULL!	20100104	45	3	0	0	1
72	62	22	1	20100127	52	4	0	1	1
72	62	22	1	20050312	47	3	0	1	0
72	62	22	1	20050312	47	3	0	1	0
23	15	13	#NULL!	20070807	37	2	0	0	0
45	45	38	#NULL!	20110221	45	3	1	0	0
48	41	22	1	20100203	36	2	1	1	1
48	41	22	1	20100203	36	2	1	1	1
223	141	70	1	20090418	65	5	0	1	0
24	22	10	#NULL!	20090815	37	2	0	0	0
179	111	63	1	20070629	78	6	1	1	0
179	111	63	1	20070629	78	6	1	1	0
25	18	3	#NULL!	20100205	18	1	1	0	1
36	8	#NULL!	1	20030613	91	6	0	1	0
43	23	6	#NULL!	20100303	41	3	0	0	1
86	50	30	1	20091231	67	5	0	1	0
27	17	13	#NULL!	20100303	55	4	1	0	1
84	54	26	1	20100108	64	5	1	1	1
18	16	1	#NULL!	20090123	39	2	1	0	0
18	16	1	#NULL!	20090123	39	2	1	0	0
31	26	14	1	20050527	28	1	1	1	0
31	26	14	1	20050527	28	1	1	1	0
82	54	35	1	20100108	68	5	0	1	1
50	28	15	#NULL!	20100121	24	1	0	0	1
163	99	56	1	20040511	66	5	0	1	0
163	99	56	1	20040511	66	5	0	1	0
75	55	40	1	20110427	55	4	1	1	0
75	55	40	1	20110427	55	4	1	1	0
25	18	8	#NULL!	20110111	19	1	1	0	0
25	18	8	#NULL!	20110111	19	1	1	0	0
248	142	85	1	20080715	77	6	0	1	0
25	18	14	#NULL!	20100119	40	3	1	0	1
61	48	5	#NULL!	20100120	59	4	0	0	1
31	20	9	1	20100122	31	2	1	1	1
62	33	8	#NULL!	20100106	85	6	1	0	1
24	21	15	1	20110222	52	4	1	1	0
49	23	2	1	20120706	55	4	0	1	0
49	23	2	1	20120706	55	4	0	1	0
121	77	41	#NULL!	20100104	75	6	1	0	1
10	8	3	#NULL!	20100831	35	2	1	0	1
73	33	14	#NULL!	20100118	78	6	0	0	1
71	50	23	#NULL!	20040802	44	3	0	0	0
52	47	28	1	20060612	51	4	1	1	0
27	11	6	#NULL!	20100223	23	1	0	0	1
159	118	60	1	20091211	57	4	1	1	1
4	1	#NULL!	#NULL!	20040617	77	6	1	0	0
127	84	31	#NULL!	20100105	55	4	0	0	1
127	84	31	#NULL!	20040424	49	3	0	0	0
127	84	31	#NULL!	20040424	49	3	0	0	0
11	9	4	#NULL!	20101013	38	2	1	0	1
44	34	17	#NULL!	20110811	28	1	0	0	0
11	4	2	#NULL!	20100201	42	3	0	0	1
4	4	2	#NULL!	20101126	27	1	1	0	1
6	3	1	#NULL!	20100510	30	2	0	0	1
43	28	21	#NULL!	20100927	25	1	0	0	0
111	80	33	1	20100126	55	4	0	1	1
37	32	16	#NULL!	20091224	25	1	1	0	1
35	22	7	#NULL!	20100303	31	2	0	0	1
196	148	65	1	20091225	68	5	0	1	1
35	23	14	#NULL!	20050315	19	1	0	0	0
49	43	25	1	20110917	37	2	0	1	0
49	43	25	1	20110917	37	2	0	1	0
11	5	2	#NULL!	20100329	65	5	0	0	1
62	36	18	#NULL!	20060912	55	4	0	0	0
16	13	2	#NULL!	20100311	27	1	1	0	1
34	26	21	#NULL!	20100105	49	3	0	0	1
22	21	12	#NULL!	20100622	22	1	0	0	1
68	43	23	1	20120821	33	2	0	1	0
19	13	3	#NULL!	20100104	25	1	0	0	1
107	74	34	1	20050914	37	2	0	1	0
108	54	26	1	20100107	52	4	0	1	1
45	25	11	#NULL!	20100101	27	1	0	0	1
40	27	12	1	20100109	44	3	0	1	1
164	110	52	1	20100106	44	3	0	1	1
57	43	22	1	20100111	37	2	1	1	1
81	55	35	1	20020603	51	4	0	1	0
9	4	4	#NULL!	20100603	23	1	1	0	1
67	51	27	1	20091218	61	5	0	1	1
149	84	42	1	20110214	77	6	0	1	0
93	72	36	#NULL!	20090406	29	1	0	0	0
93	72	36	#NULL!	20090406	29	1	0	0	0
111	104	55	1	20091217	70	6	1	1	1
5	2	1	#NULL!	20100506	55	4	1	0	1
199	137	77	#NULL!	20100519	29	1	0	0	0
170	119	58	#NULL!	20100102	85	6	1	0	1
#NULL!	#NULL!	#NULL!	#NULL!	20030715	37	2	1	0	0
#NULL!	#NULL!	#NULL!	#NULL!	20030715	37	2	1	0	0
7	5	4	#NULL!	20100612	27	1	0	0	1
20	18	14	#NULL!	20080729	51	4	1	0	0
50	28	16	#NULL!	20100204	27	1	0	0	1
216	147	71	1	20100118	37	2	0	1	1
125	89	54	1	20100111	69	5	0	1	1
66	45	31	#NULL!	20080909	42	3	1	0	0
14	12	12	#NULL!	20100425	65	5	1	0	1
56	46	23	1	20100329	52	4	0	1	1
23	13	6	1	20090123	36	2	0	1	0
57	35	18	1	20100113	49	3	1	1	1
74	44	16	#NULL!	20120301	45	3	0	0	0
74	44	16	#NULL!	20120301	45	3	0	0	0
58	45	17	#NULL!	20100208	45	3	0	0	1
38	22	1	#NULL!	20100322	32	2	0	0	1
15	11	1	#NULL!	20101111	52	4	1	0	1
25	25	22	#NULL!	20070421	40	3	0	0	0
24	15	3	1	20120519	57	4	0	1	0
89	71	52	#NULL!	20100115	38	2	0	0	1
35	17	8	1	20100210	79	6	1	1	1
31	18	10	#NULL!	20120725	19	1	0	0	0
31	18	10	#NULL!	20120725	19	1	0	0	0
123	91	46	1	20091028	49	3	0	1	0
123	91	46	1	20091028	49	3	0	1	0
198	105	32	1	20021018	29	1	0	1	0
15	11	4	#NULL!	20100201	28	1	0	0	1
11	11	8	#NULL!	20100504	26	1	1	0	1
212	141	61	#NULL!	20080614	72	6	0	0	0
24	19	7	1	20100222	30	2	1	1	1
39	30	16	#NULL!	20100104	20	1	1	0	1
91	66	27	1	20100103	63	5	0	1	1
64	28	11	#NULL!	20020110	24	1	0	0	0
17	16	13	#NULL!	20100122	18	1	1	0	1
147	123	66	#NULL!	20100511	79	6	1	0	0
147	123	66	#NULL!	20100511	79	6	1	0	0
32	25	14	#NULL!	20060930	40	3	1	0	0
81	53	30	1	20100113	74	6	0	1	1
53	43	32	1	20061030	54	4	0	1	0
31	26	21	#NULL!	20021012	41	3	0	0	0
43	26	25	#NULL!	20100209	33	2	0	0	1
65	39	12	1	20100209	54	4	0	1	1
56	40	24	#NULL!	20100109	83	6	0	0	1
62	41	24	1	20110430	83	6	0	1	0
66	50	24	#NULL!	20100503	51	4	0	0	0
51	42	25	#NULL!	20090521	25	1	0	0	0
85	55	14	#NULL!	20120803	34	2	0	0	0
61	40	10	#NULL!	20040923	71	6	0	0	0
109	69	33	#NULL!	20100111	31	2	0	0	1
57	41	27	1	20100227	51	4	1	1	0
57	41	27	1	20100227	51	4	1	1	0
74	55	33	#NULL!	20080701	50	4	0	0	0
14	9	4	#NULL!	20100403	77	6	1	0	1
33	28	7	#NULL!	20100117	28	1	0	0	1
2	1	1	#NULL!	20100201	61	5	1	0	1
7	7	6	#NULL!	20100108	35	2	0	0	1
21	8	5	#NULL!	20080912	44	3	1	0	0
11	9	3	#NULL!	20100617	42	3	0	0	1
80	58	35	#NULL!	20060409	44	3	0	0	0
19	10	5	#NULL!	20100726	24	1	1	0	1
18	16	10	#NULL!	20100114	33	2	1	0	1
68	53	23	#NULL!	20091126	51	4	0	0	1
63	34	15	1	20021104	55	4	0	1	0
63	34	15	1	20021104	55	4	0	1	0
40	30	13	#NULL!	20070528	40	3	0	0	0
40	30	13	#NULL!	20070528	40	3	0	0	0
86	50	19	1	20100212	84	6	1	1	1
16	13	8	#NULL!	20100111	24	1	1	0	1
55	43	21	#NULL!	20061206	33	2	0	0	0
55	43	21	#NULL!	20061206	33	2	0	0	0
44	18	10	#NULL!	20100104	70	6	1	0	1
15	3	2	#NULL!	20100403	53	4	1	0	1
49	33	13	#NULL!	20100313	26	1	0	0	1
103	75	34	1	20100115	49	3	1	1	1
103	75	34	1	20100115	49	3	1	1	1
17	15	11	#NULL!	20100210	45	3	0	0	1
53	47	29	#NULL!	20100301	41	3	1	0	1
38	26	7	#NULL!	20100119	29	1	0	0	1
71	51	33	1	20100105	49	3	0	1	1
25	16	8	#NULL!	20100208	35	2	0	0	1
50	38	17	1	20100219	54	4	1	1	1
93	56	36	1	20101116	68	5	0	1	0
93	56	36	1	20101116	68	5	0	1	0
3	2	1	#NULL!	20100430	54	4	1	0	1
69	52	35	#NULL!	20100111	46	3	0	0	1
128	71	64	1	20100109	59	4	0	1	1
11	3	#NULL!	#NULL!	20051213	25	1	0	0	0
5	5	5	#NULL!	20100611	43	3	1	0	1
70	48	20	1	20050328	49	3	0	1	0
40	26	18	#NULL!	20041026	48	3	1	0	0
47	24	12	#NULL!	20100128	36	2	1	0	1
50	32	18	1	20100106	58	4	1	1	1
22	12	12	#NULL!	20100707	20	1	1	0	1
14	12	7	#NULL!	20100227	55	4	1	0	1
51	26	16	#NULL!	20100222	27	1	0	0	1
72	50	25	1	20060720	41	3	0	1	0
25	20	16	#NULL!	20100308	23	1	0	0	1
52	34	14	1	20100116	39	2	1	1	1
55	42	19	1	20100106	53	4	0	1	1
231	152	73	1	20031111	68	5	1	1	0
72	42	17	1	20120216	61	5	0	1	0
25	16	1	#NULL!	20100227	58	4	1	0	1
84	55	30	1	20040206	47	3	0	1	0
104	85	49	1	20100120	61	5	1	1	1
58	33	14	#NULL!	20100104	35	2	0	0	1
27	17	9	#NULL!	20100209	26	1	0	0	1
54	36	16	1	20100127	53	4	0	1	1
81	53	12	#NULL!	20060411	22	1	0	0	0
43	25	4	#NULL!	20081018	28	1	0	0	0
43	25	4	#NULL!	20081018	28	1	0	0	0
8	6	4	#NULL!	20120924	38	2	1	0	0
8	6	4	#NULL!	20120924	38	2	1	0	0
28	24	19	#NULL!	20120924	33	2	0	0	0
108	73	49	1	20091021	36	2	0	1	0
50	37	19	1	20100122	62	5	0	1	1
35	21	10	#NULL!	20100114	51	4	1	0	1
50	37	25	#NULL!	20100119	47	3	0	0	1
5	4	4	#NULL!	20100929	39	2	0	0	1
79	47	20	#NULL!	20050225	38	2	0	0	0
79	47	20	#NULL!	20050225	38	2	0	0	0
86	49	18	1	20100210	25	1	0	1	1
42	34	9	#NULL!	20100111	52	4	0	0	1
17	5	1	#NULL!	20100416	41	3	0	0	1
77	45	27	#NULL!	20100111	78	6	1	0	0
8	7	7	#NULL!	20100121	54	4	0	0	1
6	3	2	#NULL!	20100104	22	1	1	0	1
107	77	30	#NULL!	20091202	31	2	0	0	1
89	61	26	#NULL!	20100121	47	3	0	0	1
60	43	27	#NULL!	20100104	33	2	0	0	1
24	17	13	#NULL!	20050624	20	1	1	0	0
24	17	13	#NULL!	20050624	20	1	1	0	0
24	18	11	1	20100202	45	3	1	1	1
50	43	23	1	20070702	54	4	1	1	0
39	25	15	#NULL!	20060728	65	5	1	0	0
73	50	26	#NULL!	20060323	31	2	0	0	0
70	44	12	1	20100106	57	4	1	1	1
5	4	4	#NULL!	20110620	28	1	0	0	0
20	17	7	#NULL!	20100519	43	3	0	0	1
23	4	2	#NULL!	20100922	47	3	0	0	1
14	7	4	#NULL!	20121218	47	3	1	0	0
21	17	11	1	20100212	53	4	1	1	1
59	25	12	1	20090106	51	4	0	1	0
92	59	40	1	20100105	76	6	0	1	1
136	105	65	#NULL!	20091231	51	4	1	0	1
46	35	17	1	20070317	60	5	1	1	0
148	102	51	1	20091229	61	5	0	1	1
90	63	25	1	20060708	61	5	0	1	0
18	11	6	#NULL!	20100406	22	1	0	0	1
20	13	3	#NULL!	20100626	41	3	1	0	1
44	24	18	1	20111114	56	4	0	1	0
10	7	2	#NULL!	20101201	19	1	1	0	1
41	26	13	#NULL!	20100114	26	1	0	0	1
64	50	29	#NULL!	20100106	49	3	1	0	1
78	48	25	1	20100107	74	6	1	1	1
16	7	1	#NULL!	20030120	18	1	0	0	0
28	12	4	#NULL!	20020313	20	1	0	0	0
201	143	50	#NULL!	20070602	41	3	0	0	0
17	17	8	#NULL!	20020129	37	2	0	0	0
17	17	8	#NULL!	20020129	37	2	0	0	0
26	18	11	#NULL!	20100225	45	3	0	0	1
56	35	25	1	20020108	55	4	1	1	0
56	35	25	1	20020108	55	4	1	1	0
57	25	7	#NULL!	20100218	31	2	0	0	1
72	52	42	#NULL!	20030505	52	4	0	0	0
72	52	42	#NULL!	20030505	52	4	0	0	0
142	118	53	1	20100104	55	4	0	1	1
41	24	10	#NULL!	20100106	54	4	1	0	1
70	41	22	1	20100113	77	6	1	1	1
65	48	21	#NULL!	20110729	28	1	0	0	0
6	5	4	#NULL!	20040917	34	2	1	0	0
146	109	45	1	20051021	70	6	1	1	0
62	54	25	#NULL!	20100102	32	2	0	0	1
62	41	17	1	20091231	56	4	0	1	1
116	77	42	#NULL!	20091214	26	1	0	0	1
51	24	9	#NULL!	20071130	49	3	0	0	0
51	24	9	#NULL!	20071130	49	3	0	0	0
51	24	9	#NULL!	20071130	49	3	0	0	0
51	24	9	#NULL!	20071130	49	3	0	0	0
32	32	17	1	20100102	38	2	0	1	1
68	59	32	#NULL!	20100105	32	2	0	0	1
68	59	32	#NULL!	20100105	32	2	0	0	1
32	27	11	#NULL!	20100101	59	4	1	0	1
13	8	5	#NULL!	20100829	20	1	1	0	1
52	46	22	1	20100122	78	6	0	1	1
20	13	7	#NULL!	20090829	55	4	0	0	0
20	13	7	#NULL!	20090829	55	4	0	0	0
10	5	4	#NULL!	20100222	36	2	0	0	1
58	52	32	#NULL!	20100105	22	1	0	0	1
71	50	32	#NULL!	20110709	47	3	1	0	0
71	50	32	#NULL!	20110709	47	3	1	0	0
43	28	21	#NULL!	20100330	47	3	0	0	1
292	208	102	1	20100913	46	3	0	1	0
30	20	9	#NULL!	20100111	45	3	0	0	1
36	25	20	#NULL!	20050701	37	2	0	0	0
36	25	20	#NULL!	20050701	37	2	0	0	0
29	21	14	1	20100205	38	2	1	1	1
274	181	92	#NULL!	20040724	24	1	0	0	0
40	19	12	#NULL!	20100127	21	1	1	0	1
45	36	21	#NULL!	20100623	33	2	1	0	0
96	52	26	#NULL!	20091228	68	5	0	0	1
18	12	4	1	20100226	53	4	0	1	1
2	2	1	#NULL!	20101106	43	3	0	0	1
44	33	20	1	20071120	52	4	0	1	0
10	8	5	1	20100310	21	1	0	1	1
58	32	29	#NULL!	20100421	27	1	0	0	1
82	48	16	#NULL!	20100106	45	3	0	0	1
65	56	24	#NULL!	20091221	37	2	0	0	0
30	23	9	1	20100106	37	2	1	1	1
75	45	18	#NULL!	20120209	48	3	1	0	0
44	34	14	#NULL!	20100107	51	4	1	0	1
22	12	6	#NULL!	20100219	35	2	1	0	1
31	22	13	#NULL!	20070702	37	2	0	0	0
7	7	7	#NULL!	20100611	46	3	1	0	1
46	24	16	#NULL!	20100101	42	3	0	0	1
170	119	59	1	20100102	46	3	0	1	1
75	40	27	#NULL!	20091227	26	1	0	0	1
266	201	115	#NULL!	20101202	84	6	1	0	0
129	106	35	1	20040930	74	6	0	1	0
17	15	4	#NULL!	20100701	30	2	1	0	1
37	24	12	#NULL!	20100223	39	2	1	0	1
247	185	94	1	20080813	36	2	0	1	0
247	185	94	1	20080813	36	2	0	1	0
35	19	2	1	20120222	40	3	0	1	0
35	19	2	1	20120222	40	3	0	1	0
12	9	7	#NULL!	20100130	63	5	1	0	1
34	31	29	#NULL!	20100106	46	3	0	0	1
79	41	8	1	20100717	49	3	0	1	1
13	13	10	#NULL!	20100518	26	1	0	0	1
97	54	31	#NULL!	20041025	62	5	0	0	0
97	54	31	#NULL!	20041025	62	5	0	0	0
56	38	20	1	20091202	35	2	1	1	1
51	32	15	#NULL!	20091119	21	1	0	0	0
57	32	10	#NULL!	20091116	84	6	1	0	1
13	1	1	#NULL!	20070118	26	1	1	0	0
46	18	16	#NULL!	20080110	39	2	1	0	0
158	92	45	1	20040816	51	4	1	1	0
158	92	45	1	20040816	51	4	1	1	0
38	25	7	1	20050502	55	4	0	1	0
49	27	13	#NULL!	20100104	50	4	0	0	1
97	60	36	#NULL!	20090703	19	1	1	0	0
97	60	36	#NULL!	20090703	19	1	1	0	0
114	76	27	1	20060919	46	3	0	1	0
247	164	87	1	20051018	54	4	0	1	0
128	85	43	1	20091228	52	4	1	1	0
128	85	43	1	20091228	52	4	1	1	0
34	22	15	#NULL!	20100116	25	1	1	0	1
60	33	26	1	20101007	47	3	0	1	0
40	32	8	1	20030420	19	1	0	1	0
10	9	1	1	20100118	43	3	1	1	1
40	31	11	1	20100319	49	3	0	1	1
27	19	12	#NULL!	20020603	24	1	1	0	0
30	23	12	#NULL!	20100106	25	1	0	0	1
34	24	9	#NULL!	20100126	57	4	1	0	1
42	35	11	1	20091123	44	3	1	1	1
172	122	58	1	20100105	64	5	0	1	1
14	12	6	#NULL!	20101126	28	1	0	0	1
55	48	24	1	20120618	56	4	0	1	0
7	2	2	#NULL!	20100522	25	1	1	0	1
7	2	2	#NULL!	20100522	25	1	1	0	1
132	75	34	#NULL!	20081030	77	6	1	0	0
64	45	31	#NULL!	20120901	28	1	1	0	0
28	15	10	#NULL!	20041204	18	1	0	0	0
28	15	10	#NULL!	20041204	18	1	0	0	0
126	94	53	#NULL!	20090922	64	5	0	0	0
126	94	53	#NULL!	20090922	64	5	0	0	0
33	19	14	#NULL!	20110215	32	2	0	0	0
33	19	14	#NULL!	20110215	32	2	0	0	0
85	68	42	1	20100104	42	3	1	1	1
159	114	56	1	20100111	84	6	0	1	1
109	69	29	1	20100110	52	4	0	1	1
39	28	22	1	20100119	26	1	1	1	1
51	38	27	1	20100207	45	3	1	1	1
137	87	46	1	20120709	48	3	1	1	0
137	87	46	1	20120709	48	3	1	1	0
10	7	5	#NULL!	20100122	47	3	0	0	1
36	30	11	1	20100119	53	4	1	1	1
58	46	23	#NULL!	20030626	33	2	1	0	0
58	46	23	#NULL!	20030626	33	2	1	0	0
17	11	1	#NULL!	20100426	21	1	0	0	1
49	27	12	1	20030312	48	3	0	1	0
49	27	12	1	20030312	48	3	0	1	0
28	12	4	#NULL!	20080416	22	1	0	0	0
28	12	4	#NULL!	20080416	22	1	0	0	0
9	9	2	#NULL!	20100410	21	1	1	0	1
9	9	2	#NULL!	20100410	21	1	1	0	1
29	27	15	1	20021023	46	3	1	1	0
67	51	29	1	20100109	56	4	0	1	1
3	3	3	#NULL!	20100313	31	2	1	0	1
135	85	35	1	20090814	41	3	0	1	0
197	147	87	#NULL!	20100101	43	3	0	0	1
80	61	30	1	20050326	40	3	1	1	0
83	66	33	#NULL!	20040721	22	1	0	0	0
83	66	33	#NULL!	20040721	22	1	0	0	0
129	81	42	#NULL!	20060610	29	1	0	0	0
28	24	18	1	20100107	52	4	1	1	1
49	25	13	1	20120515	45	3	1	1	0
42	32	19	#NULL!	20100203	38	2	1	0	1
174	89	54	#NULL!	20050118	79	6	1	0	0
58	46	30	#NULL!	20100729	28	1	0	0	0
63	26	11	1	20060519	45	3	0	1	0
19	14	4	#NULL!	20100618	57	4	0	0	1
81	54	29	#NULL!	20100125	39	2	0	0	1
34	22	15	#NULL!	20050606	63	5	1	0	0
280	219	118	1	20090527	63	5	1	1	0
151	93	44	1	20020901	74	6	1	1	0
151	93	44	1	20020901	74	6	1	1	0
21	19	8	#NULL!	20020102	24	1	0	0	0
14	9	6	#NULL!	20100127	28	1	0	0	1
4	4	2	#NULL!	20100104	37	2	1	0	1
116	84	42	1	20100104	41	3	0	1	1
49	39	15	1	20100105	53	4	0	1	1
14	7	5	#NULL!	20101218	36	2	1	0	0
14	7	5	#NULL!	20101218	36	2	1	0	0
7	4	2	1	20021113	43	3	0	1	0
7	4	2	1	20021113	43	3	0	1	0
7	5	4	#NULL!	20110402	18	1	0	0	0
7	5	4	#NULL!	20110402	18	1	0	0	0
53	41	16	1	20100113	53	4	0	1	1
9	6	2	#NULL!	20100310	45	3	1	0	1
9	7	2	1	20100106	41	3	1	1	1
12	7	4	#NULL!	20100410	34	2	1	0	1
23	18	10	#NULL!	20100601	18	1	0	0	1
15	12	7	#NULL!	20100203	48	3	1	0	1
5	5	4	#NULL!	20110829	35	2	1	0	0
22	12	2	#NULL!	20100103	28	1	0	0	1
27	11	6	#NULL!	20100102	28	1	0	0	1
27	11	6	#NULL!	20100102	28	1	0	0	1
58	49	21	#NULL!	20110423	56	4	0	0	0
58	49	21	#NULL!	20110423	56	4	0	0	0
64	43	24	#NULL!	20101102	25	1	1	0	0
64	43	24	#NULL!	20101102	25	1	1	0	0
70	26	13	1	20080703	32	2	0	1	0
140	65	25	#NULL!	20100126	40	3	0	0	1
76	43	19	1	20100806	49	3	0	1	0
76	43	19	1	20100806	49	3	0	1	0
121	82	36	1	20060206	57	4	1	1	0
121	82	36	1	20060206	57	4	1	1	0
14	13	11	#NULL!	20100403	21	1	1	0	1
17	13	6	#NULL!	20100108	20	1	1	0	1
13	5	#NULL!	#NULL!	20071017	37	2	1	0	0
151	96	46	1	20091105	64	5	0	1	1
20	15	3	#NULL!	20100126	39	2	1	0	1
72	48	17	1	20100119	93	6	1	1	1
44	36	18	#NULL!	20100106	23	1	1	0	1
57	39	22	#NULL!	20030925	20	1	0	0	0
60	45	26	#NULL!	20090901	42	3	0	0	0
12	8	3	#NULL!	20100329	70	6	0	0	1
17	14	5	#NULL!	20120925	64	5	0	0	0
17	14	5	#NULL!	20120925	64	5	0	0	0
65	39	15	1	20091104	58	4	1	1	1
63	50	19	#NULL!	20090622	39	2	1	0	0
10	2	1	#NULL!	20100206	24	1	1	0	1
28	23	7	#NULL!	20100208	24	1	0	0	1
46	41	34	#NULL!	20100108	49	3	1	0	1
50	44	22	#NULL!	20121001	48	3	0	0	0
85	59	35	#NULL!	20100228	57	4	0	0	1
95	61	25	1	20120828	48	3	0	1	0
92	46	14	#NULL!	20100106	37	2	0	0	1
40	31	6	#NULL!	20100106	33	2	0	0	1
15	10	5	#NULL!	20100504	59	4	0	0	1
47	31	16	1	20030827	21	1	0	1	0
33	28	20	1	20100108	57	4	1	1	1
18	10	3	#NULL!	20041012	41	3	0	0	0
113	64	40	1	20051225	39	2	1	1	0
21	19	14	#NULL!	20100108	48	3	1	0	1
6	6	2	#NULL!	20100306	47	3	0	0	1
40	32	19	#NULL!	20100129	26	1	0	0	1
46	35	12	#NULL!	20100125	31	2	1	0	1
18	7	4	#NULL!	20110222	58	4	1	0	0
20	10	5	1	20050214	40	3	0	1	0
16	11	5	#NULL!	20080802	19	1	1	0	0
5	4	2	#NULL!	20100126	28	1	0	0	1
42	34	27	#NULL!	20100220	56	4	0	0	1
10	8	1	1	20060314	31	2	1	1	0
10	8	1	1	20060314	31	2	1	1	0
93	70	24	#NULL!	20101222	36	2	0	0	0
24	15	7	1	20100121	43	3	1	1	1
27	10	8	#NULL!	20100412	72	6	1	0	1
157	102	52	1	20100104	63	5	1	1	1
89	65	32	#NULL!	20100119	43	3	0	0	1
5	3	1	#NULL!	20100131	61	5	1	0	1
113	97	43	#NULL!	20111128	30	2	0	0	0
113	97	43	#NULL!	20111128	30	2	0	0	0
31	23	12	#NULL!	20100125	18	1	1	0	1
6	5	2	#NULL!	20100113	33	2	1	0	1
37	25	20	#NULL!	20100114	22	1	0	0	1
17	13	4	#NULL!	20100423	33	2	0	0	1
6	6	5	1	20101102	45	3	1	1	1
61	42	27	#NULL!	20100104	24	1	1	0	1
13	8	5	#NULL!	20110824	24	1	0	0	0
91	69	46	1	20091028	49	3	0	1	1
39	29	23	1	20100220	47	3	1	1	1
147	96	42	1	20070212	50	4	0	1	0
147	96	42	1	20070212	50	4	0	1	0
51	30	19	#NULL!	20120821	31	2	0	0	0
13	12	7	#NULL!	20100106	25	1	0	0	1
8	2	#NULL!	#NULL!	20071012	29	1	0	0	0
39	27	11	#NULL!	20060529	40	3	0	0	0
89	62	42	#NULL!	20100104	44	3	1	0	1
89	62	42	#NULL!	20050625	39	2	1	0	0
41	25	6	#NULL!	20100310	29	1	1	0	1
4	4	2	#NULL!	20100312	20	1	0	0	1
65	40	15	#NULL!	20111213	30	2	0	0	0
65	40	15	#NULL!	20111213	30	2	0	0	0
42	39	28	#NULL!	20100222	19	1	0	0	1
111	65	35	1	20091209	56	4	0	1	1
19	13	7	1	20090707	53	4	0	1	0
8	7	5	#NULL!	20100208	43	3	0	0	1
47	30	12	1	20060403	51	4	0	1	0
129	75	33	#NULL!	20100131	76	6	1	0	1
39	23	9	1	20100126	63	5	0	1	1
69	42	15	#NULL!	20090904	31	2	0	0	0
69	42	15	#NULL!	20090904	31	2	0	0	0
22	20	15	1	20110209	47	3	1	1	0
64	35	14	1	20100127	45	3	1	1	1
83	67	25	1	20091214	55	4	0	1	1
11	8	3	#NULL!	20100903	33	2	0	0	1
44	39	24	#NULL!	20100119	101	6	0	0	1
129	85	45	1	20100529	73	6	0	1	0
92	68	33	1	20080428	57	4	1	1	0
8	8	5	#NULL!	20020228	23	1	1	0	0
8	8	5	#NULL!	20020228	23	1	1	0	0
60	40	17	1	20100104	59	4	0	1	1
146	109	58	1	20081129	81	6	1	1	0
181	115	67	1	20091026	63	5	0	1	1
177	125	61	1	20100105	32	2	0	1	1
36	20	10	1	20051031	52	4	0	1	0
36	20	10	1	20051031	52	4	0	1	0
81	58	41	#NULL!	20100108	84	6	0	0	1
33	26	17	1	20100921	28	1	0	1	0
29	18	4	#NULL!	20081119	19	1	1	0	0
11	8	3	#NULL!	20100210	27	1	1	0	1
84	52	26	1	20100206	60	5	1	1	1
24	14	5	#NULL!	20100222	30	2	0	0	1
104	66	26	1	20100108	67	5	0	1	1
47	42	33	1	20120331	27	1	0	1	0
48	36	19	1	20020516	58	4	1	1	0
20	17	14	#NULL!	20100119	28	1	1	0	1
52	33	25	#NULL!	20111220	55	4	0	0	0
88	39	17	#NULL!	20071211	41	3	0	0	0
220	135	47	#NULL!	20091130	75	6	0	0	1
53	37	22	#NULL!	20100406	49	3	0	0	1
241	156	66	#NULL!	20051007	75	6	1	0	0
56	53	22	#NULL!	20091227	57	4	0	0	1
81	49	24	#NULL!	20100129	66	5	1	0	1
75	54	29	1	20100105	33	2	0	1	1
161	108	47	1	20050305	72	6	1	1	0
161	108	47	1	20050305	72	6	1	1	0
49	42	18	#NULL!	20040726	23	1	0	0	0
43	20	6	#NULL!	20100301	68	5	0	0	1
13	5	2	#NULL!	20100222	39	2	1	0	1
91	62	25	1	20100106	67	5	1	1	1
4	2	2	#NULL!	20100608	36	2	0	0	1
15	6	3	#NULL!	20100805	43	3	1	0	1
10	4	4	#NULL!	20100814	33	2	0	0	1
30	17	10	#NULL!	20100411	40	3	1	0	1
78	37	15	1	20080915	70	6	0	1	0
78	52	22	1	20100101	68	5	1	1	1
323	226	114	1	20060331	60	5	1	1	0
134	90	39	1	20080115	71	6	0	1	0
134	90	39	1	20080115	71	6	0	1	0
8	8	8	#NULL!	20100907	41	3	1	0	1
27	24	14	#NULL!	20091215	51	4	1	0	1
104	75	35	1	20101030	73	6	1	1	0
59	40	21	#NULL!	20091013	36	2	1	0	0
56	38	10	#NULL!	20100107	37	2	0	0	1
34	22	6	#NULL!	20100106	28	1	0	0	1
54	37	20	#NULL!	20091230	40	3	1	0	1
40	33	12	1	20121102	54	4	0	1	0
40	33	12	1	20121102	54	4	0	1	0
197	110	55	#NULL!	20120322	57	4	1	0	0
197	110	55	#NULL!	20120322	57	4	1	0	0
106	88	51	1	20100617	37	2	0	1	0
36	35	8	#NULL!	20100113	43	3	1	0	1
165	118	52	1	20021031	71	6	0	1	0
51	37	14	1	20020407	67	5	0	1	0
51	37	14	1	20020407	67	5	0	1	0
25	15	8	#NULL!	20060422	40	3	0	0	0
158	110	69	#NULL!	20100105	39	2	0	0	1
5	4	4	#NULL!	20100819	35	2	1	0	1
7	4	2	#NULL!	20100319	43	3	1	0	1
150	113	88	#NULL!	20100106	56	4	1	0	1
42	16	9	1	20100421	52	4	1	1	1
24	17	4	#NULL!	20100424	20	1	1	0	1
51	32	15	1	20100520	44	3	0	1	1
119	91	51	1	20100104	68	5	1	1	1
29	19	9	1	20100303	55	4	0	1	1
23	20	14	#NULL!	20091214	49	3	0	0	1
226	158	77	#NULL!	20100106	40	3	0	0	1
90	51	26	1	20081031	61	5	1	1	0
90	51	26	1	20081031	61	5	1	1	0
63	47	18	#NULL!	20100112	57	4	0	0	1
31	15	6	1	20030813	30	2	1	1	0
31	15	6	1	20030813	30	2	1	1	0
48	23	4	#NULL!	20100816	46	3	1	0	1
28	16	5	1	20100106	39	2	0	1	1
28	16	5	1	20100106	39	2	0	1	1
49	34	12	#NULL!	20100116	24	1	1	0	1
15	14	7	1	20091210	57	4	0	1	1
21	16	10	1	20100118	28	1	0	1	1
63	51	29	1	20120214	59	4	0	1	0
16	16	16	#NULL!	20100717	27	1	0	0	1
20	12	3	#NULL!	20100802	19	1	1	0	1
20	16	1	#NULL!	20081220	39	2	1	0	0
11	8	5	#NULL!	20100106	29	1	1	0	1
60	36	28	1	20040614	79	6	0	1	0
60	36	28	1	20040614	79	6	0	1	0
4	4	4	#NULL!	20100306	26	1	0	0	1
15	13	11	#NULL!	20100112	18	1	1	0	1
14	13	12	#NULL!	20100113	39	2	1	0	1
24	13	7	#NULL!	20100206	52	4	0	0	1
27	12	11	1	20100304	27	1	0	1	1
18	13	7	#NULL!	20100105	25	1	0	0	1
45	38	24	#NULL!	20100118	26	1	0	0	1
45	38	24	#NULL!	20100118	26	1	0	0	1
22	8	4	1	20100903	34	2	1	1	1
37	12	7	#NULL!	20100518	27	1	0	0	1
27	17	11	#NULL!	20100125	62	5	1	0	1
11	11	10	#NULL!	20100921	35	2	1	0	0
21	14	8	#NULL!	20100120	49	3	0	0	1
183	147	82	#NULL!	20100209	79	6	1	0	1
38	26	19	#NULL!	20100125	31	2	0	0	1
16	12	9	#NULL!	20020813	31	2	0	0	0
95	63	29	1	20091230	88	6	1	1	1
7	7	4	#NULL!	20100309	49	3	0	0	1
4	4	4	#NULL!	20100720	52	4	1	0	1
26	21	8	1	20100715	48	3	1	1	1
59	38	17	#NULL!	20100105	29	1	0	0	1
99	64	29	1	20040829	57	4	0	1	0
61	47	18	#NULL!	20100906	37	2	0	0	0
54	44	26	#NULL!	20101001	32	2	0	0	0
44	35	18	#NULL!	20020829	38	2	0	0	0
44	35	18	#NULL!	20020829	38	2	0	0	0
49	34	19	#NULL!	20021031	22	1	0	0	0
27	21	#NULL!	1	20070625	31	2	0	1	0
27	21	#NULL!	1	20070625	31	2	0	1	0
22	13	7	#NULL!	20100113	44	3	1	0	1
65	46	22	#NULL!	20120316	49	3	0	0	0
65	46	22	#NULL!	20120316	49	3	0	0	0
120	90	44	#NULL!	20070828	88	6	1	0	0
48	41	27	1	20100210	58	4	0	1	1
17	4	2	#NULL!	20100728	47	3	0	0	1
77	58	21	1	20100101	62	5	0	1	1
18	12	6	#NULL!	20110729	60	5	0	0	0
16	14	12	#NULL!	20100310	41	3	0	0	1
114	73	33	#NULL!	20100102	44	3	1	0	1
20	13	11	#NULL!	20100208	18	1	1	0	1
72	58	40	#NULL!	20100210	57	4	0	0	0
51	14	5	1	20030715	22	1	1	1	0
51	14	5	1	20030715	22	1	1	1	0
36	27	18	#NULL!	20100130	39	2	0	0	1
21	19	13	#NULL!	20100204	38	2	0	0	1
33	29	27	#NULL!	20020415	27	1	0	0	0
14	7	3	1	20100513	33	2	0	1	1
83	65	37	#NULL!	20120709	46	3	0	0	0
169	129	76	#NULL!	20100630	74	6	0	0	0
24	21	16	#NULL!	20100117	24	1	1	0	1
37	14	5	#NULL!	20100319	22	1	1	0	1
35	27	5	#NULL!	20060503	34	2	0	0	0
8	7	3	#NULL!	20100423	31	2	0	0	1
50	30	11	#NULL!	20041210	59	4	1	0	0
27	22	8	#NULL!	20050413	18	1	1	0	0
2	1	1	#NULL!	20100904	30	2	1	0	1
4	1	1	#NULL!	20100322	39	2	1	0	1
59	45	21	#NULL!	20100116	61	5	0	0	1
53	26	12	1	20100114	51	4	1	1	1
42	8	#NULL!	#NULL!	20080801	30	2	0	0	0
47	35	21	1	20100107	41	3	0	1	1
16	11	7	#NULL!	20100319	54	4	1	0	1
43	33	20	#NULL!	20100113	34	2	0	0	1
132	94	35	#NULL!	20100104	45	3	0	0	1
13	10	6	#NULL!	20110910	21	1	0	0	0
158	131	77	1	20100104	33	2	1	1	1
11	9	5	#NULL!	20100127	30	2	0	0	1
45	37	25	1	20020820	20	1	0	1	0
18	13	5	#NULL!	20100119	23	1	0	0	1
22	17	13	#NULL!	20061206	27	1	0	0	0
22	17	13	#NULL!	20061206	27	1	0	0	0
14	11	4	#NULL!	20100120	35	2	1	0	1
9	7	7	#NULL!	20100203	60	5	1	0	1
48	37	17	1	20110926	39	2	0	1	0
48	37	17	1	20110926	39	2	0	1	0
11	10	7	1	20020703	43	3	1	1	0
68	44	25	1	20100202	46	3	1	1	1
113	71	37	1	20100322	50	4	1	1	0
113	71	37	1	20100322	50	4	1	1	0
30	11	5	#NULL!	20100121	37	2	0	0	1
18	6	2	1	20100112	51	4	0	1	1
66	36	25	1	20070509	47	3	0	1	0
66	36	25	1	20070509	47	3	0	1	0
21	6	2	#NULL!	20100614	35	2	0	0	1
18	12	3	#NULL!	20050507	23	1	0	0	0
18	12	3	#NULL!	20050507	23	1	0	0	0
94	64	41	#NULL!	20100518	25	1	0	0	0
72	50	17	1	20100108	72	6	0	1	1
35	9	3	#NULL!	20061212	28	1	0	0	0
69	36	17	1	20091114	56	4	1	1	1
6	5	2	#NULL!	20100218	34	2	1	0	1
84	66	34	#NULL!	20120414	59	4	0	0	0
128	114	53	#NULL!	20111116	28	1	0	0	0
113	73	28	#NULL!	20091204	81	6	1	0	1
57	32	17	1	20020311	50	4	0	1	0
84	60	50	#NULL!	20050824	38	2	1	0	0
155	98	49	1	20091122	53	4	0	1	1
163	119	67	1	20100112	54	4	0	1	1
33	21	15	1	20100317	47	3	0	1	1
18	13	9	#NULL!	20100104	28	1	0	0	1
81	59	28	#NULL!	20100208	42	3	0	0	1
50	31	20	#NULL!	20090804	25	1	0	0	0
50	31	20	#NULL!	20090804	25	1	0	0	0
57	39	18	1	20091215	47	3	1	1	1
109	77	18	#NULL!	20070312	40	3	0	0	0
122	87	34	#NULL!	20100105	24	1	0	0	1
92	60	36	#NULL!	20100115	34	2	1	0	1
48	31	21	1	20100109	42	3	0	1	1
168	113	61	1	20120716	60	5	0	1	0
75	47	29	#NULL!	20100811	41	3	0	0	0
10	10	4	#NULL!	20100203	59	4	1	0	1
12	12	9	#NULL!	20120228	50	4	0	0	0
70	47	29	1	20081201	62	5	0	1	0
35	22	11	#NULL!	20060531	30	2	1	0	0
14	8	4	1	20100824	37	2	1	1	0
292	198	110	1	20110208	68	5	0	1	0
292	198	110	1	20110208	68	5	0	1	0
32	23	12	1	20100226	80	6	0	1	1
56	39	20	#NULL!	20100216	86	6	1	0	1
21	14	11	#NULL!	20100206	67	5	0	0	1
27	20	14	#NULL!	20100126	24	1	0	0	1
113	72	43	1	20100623	53	4	1	1	0
113	72	43	1	20100623	53	4	1	1	0
54	42	20	1	20100105	57	4	0	1	1
46	24	9	#NULL!	20120104	73	6	0	0	0
160	114	60	1	20101001	48	3	0	1	0
27	19	15	#NULL!	20100322	53	4	0	0	1
4	3	1	#NULL!	20100901	32	2	1	0	1
19	7	3	1	20070804	72	6	1	1	0
19	7	3	1	20070804	72	6	1	1	0
167	92	45	1	20030802	54	4	0	1	0
116	81	36	1	20040214	74	6	1	1	0
7	6	6	#NULL!	20100104	19	1	0	0	1
131	87	39	#NULL!	20110905	49	3	1	0	0
50	37	28	1	20100802	31	2	0	1	0
50	37	28	1	20100802	31	2	0	1	0
88	65	39	1	20091201	57	4	0	1	1
3	1	1	#NULL!	20100710	52	4	1	0	1
23	16	9	#NULL!	20100302	21	1	0	0	1
181	115	50	1	20100106	77	6	1	1	1
24	14	10	1	20110526	62	5	0	1	0
24	14	10	1	20110526	62	5	0	1	0
71	53	24	1	20100302	53	4	0	1	1
35	26	12	1	20120928	45	3	0	1	0
5	3	2	#NULL!	20100724	41	3	0	0	1
39	24	14	1	20030217	43	3	0	1	0
195	136	72	1	20030708	63	5	0	1	0
195	136	72	1	20030708	63	5	0	1	0
139	81	50	#NULL!	20091118	70	6	0	0	1
43	20	15	#NULL!	20100105	33	2	0	0	1
146	126	78	#NULL!	20100101	48	3	1	0	1
30	23	13	#NULL!	20100114	30	2	0	0	1
37	21	6	#NULL!	20100105	26	1	0	0	1
#NULL!	#NULL!	#NULL!	1	20041025	77	6	1	1	0
17	13	8	#NULL!	20100311	50	4	0	0	1
54	22	14	1	20091105	48	3	1	1	1
50	36	21	1	20091217	44	3	0	1	1
78	55	29	1	20100119	69	5	0	1	1
108	78	45	1	20120320	59	4	0	1	0
108	78	45	1	20120320	59	4	0	1	0
4	4	2	#NULL!	20100909	46	3	0	0	1
5	4	2	#NULL!	20100412	32	2	1	0	1
25	15	4	#NULL!	20100102	20	1	1	0	1
23	15	6	#NULL!	20060627	27	1	0	0	0
23	15	6	#NULL!	20060627	27	1	0	0	0
17	13	2	#NULL!	20100731	19	1	0	0	1
66	46	26	#NULL!	20100106	41	3	0	0	1
49	22	7	#NULL!	20100329	48	3	0	0	1
30	18	7	#NULL!	20100316	25	1	0	0	1
168	93	54	1	20091123	71	6	1	1	1
35	25	5	#NULL!	20100202	46	3	0	0	1
109	58	25	1	20100115	71	6	1	1	1
54	37	21	#NULL!	20100106	60	5	1	0	1
251	174	89	#NULL!	20100105	82	6	0	0	1
216	138	60	#NULL!	20040602	59	4	1	0	0
162	91	41	1	20080430	37	2	0	1	0
13	11	1	#NULL!	20031108	43	3	0	0	0
8	5	1	#NULL!	20100810	21	1	0	0	1
1	1	1	#NULL!	20100524	39	2	0	0	1
109	70	39	1	20091117	64	5	1	1	0
15	9	6	1	20100224	33	2	0	1	1
107	69	33	1	20100118	70	6	1	1	1
53	44	30	#NULL!	20121022	52	4	1	0	0
33	22	12	1	20070901	32	2	1	1	0
36	22	13	#NULL!	20100318	26	1	1	0	1
23	13	4	#NULL!	20100402	70	6	1	0	1
9	5	2	#NULL!	20100603	54	4	1	0	1
131	74	34	1	20090120	63	5	0	1	0
64	48	11	1	20100302	50	4	0	1	1
205	150	72	1	20051102	48	3	0	1	0
42	17	15	#NULL!	20100611	29	1	0	0	1
25	22	15	1	20121211	45	3	1	1	0
58	47	12	#NULL!	20020906	25	1	0	0	0
32	21	12	1	20100105	79	6	1	1	1
168	109	49	1	20091126	78	6	0	1	1
124	79	43	1	20060722	54	4	0	1	0
19	17	7	#NULL!	20100116	54	4	1	0	1
69	43	26	#NULL!	20020608	23	1	0	0	0
155	122	53	1	20100104	44	3	0	1	1
37	23	11	#NULL!	20060216	21	1	0	0	0
37	23	11	#NULL!	20060216	21	1	0	0	0
34	19	7	#NULL!	20100819	33	2	0	0	0
34	19	7	#NULL!	20100819	33	2	0	0	0
31	29	20	#NULL!	20100407	47	3	0	0	1
21	10	1	#NULL!	20100210	36	2	1	0	1
31	9	6	#NULL!	20021012	31	2	0	0	0
36	30	20	#NULL!	20100127	22	1	0	0	1
21	13	5	#NULL!	20100226	42	3	0	0	1
81	58	32	1	20050423	52	4	1	1	0
62	40	22	1	20100108	33	2	1	1	1
116	70	38	1	20020708	52	4	0	1	0
27	24	20	#NULL!	20100219	47	3	1	0	1
79	50	29	#NULL!	20120604	38	2	0	0	0
81	64	30	1	20100105	40	3	1	1	1
13	11	10	1	20100105	54	4	1	1	1
105	70	40	#NULL!	20091224	71	6	0	0	1
186	125	58	1	20110723	72	6	0	1	0
186	125	58	1	20110723	72	6	0	1	0
43	38	7	#NULL!	20091221	48	3	0	0	0
43	38	7	#NULL!	20091221	48	3	0	0	0
159	111	44	1	20060501	71	6	1	1	0
178	143	76	#NULL!	20100101	59	4	1	0	1
34	25	8	#NULL!	20100115	18	1	1	0	1
14	8	4	#NULL!	20100106	21	1	1	0	1
194	128	49	1	20070406	35	2	1	1	0
194	128	49	1	20070406	35	2	1	1	0
109	70	32	#NULL!	20091228	57	4	1	0	1
46	22	13	1	20070628	52	4	0	1	0
48	36	17	#NULL!	20100630	30	2	0	0	0
87	46	18	1	20020402	42	3	0	1	0
87	46	18	1	20020402	42	3	0	1	0
50	36	19	1	20091214	51	4	1	1	1
45	45	21	#NULL!	20100227	51	4	0	0	1
73	52	19	1	20081212	40	3	1	1	0
76	59	36	#NULL!	20100122	59	4	1	0	1
86	58	27	1	20100107	36	2	0	1	1
54	40	20	1	20100104	68	5	0	1	1
128	84	53	1	20060704	65	5	0	1	0
9	3	#NULL!	#NULL!	20061213	50	4	0	0	0
15	14	14	#NULL!	20040703	45	3	0	0	0
101	66	24	1	20060728	68	5	0	1	0
59	34	20	#NULL!	20070428	22	1	1	0	0
17	12	4	#NULL!	20100225	18	1	1	0	1
165	113	66	1	20051031	79	6	0	1	0
165	113	66	1	20051031	79	6	0	1	0
163	111	46	#NULL!	20060605	36	2	0	0	0
50	35	20	#NULL!	20091221	43	3	0	0	1
12	7	3	#NULL!	20080109	45	3	1	0	0
126	83	38	1	20070521	65	5	1	1	0
17	12	2	1	20100505	27	1	0	1	1
30	16	8	1	20100125	45	3	0	1	1
76	65	14	#NULL!	20100114	41	3	0	0	1
33	28	1	#NULL!	20101118	48	3	1	0	1
42	28	13	#NULL!	20100112	56	4	1	0	1
87	65	24	1	20100120	62	5	1	1	1
80	49	18	1	20070504	33	2	1	1	0
80	49	18	1	20070504	33	2	1	1	0
11	11	8	#NULL!	20100215	67	5	1	0	1
62	50	19	#NULL!	20100102	37	2	0	0	1
78	56	30	#NULL!	20090211	49	3	1	0	0
78	56	30	#NULL!	20090211	49	3	1	0	0
42	30	18	1	20100125	63	5	1	1	1
46	40	17	#NULL!	20031115	42	3	1	0	0
46	40	17	#NULL!	20031115	42	3	1	0	0
43	36	21	#NULL!	20100102	21	1	0	0	1
138	95	50	#NULL!	20100107	48	3	0	0	1
10	5	4	#NULL!	20101104	70	6	0	0	1
96	62	22	#NULL!	20080407	29	1	0	0	0
34	18	12	#NULL!	20100222	35	2	1	0	1
36	22	9	#NULL!	20100111	36	2	0	0	1
34	21	11	#NULL!	20100113	21	1	0	0	1
51	33	20	#NULL!	20100101	28	1	0	0	1
140	80	38	1	20100101	78	6	0	1	1
44	21	13	#NULL!	20100405	44	3	1	0	1
66	50	30	#NULL!	20100128	69	5	1	0	1
345	242	132	1	20080215	72	6	0	1	0
72	51	20	#NULL!	20100111	38	2	0	0	1
47	28	20	#NULL!	20100211	44	3	0	0	1
161	142	67	1	20100913	74	6	0	1	0
26	22	14	1	20100424	53	4	1	1	1
116	76	52	1	20030902	60	5	0	1	0
116	76	52	1	20030902	60	5	0	1	0
31	19	6	#NULL!	20100114	34	2	0	0	1
104	71	32	1	20040406	69	5	0	1	0
70	48	15	#NULL!	20100223	40	3	1	0	1
13	10	3	#NULL!	20100301	69	5	0	0	1
62	41	25	#NULL!	20091228	58	4	0	0	1
60	38	21	#NULL!	20120313	45	3	0	0	0
23	14	2	#NULL!	20100222	36	2	1	0	1
77	55	36	1	20091226	54	4	1	1	1
54	37	20	#NULL!	20090501	63	5	1	0	0
54	37	20	#NULL!	20090501	63	5	1	0	0
131	90	38	1	20100104	72	6	0	1	1
121	77	38	1	20060331	50	4	1	1	0
121	77	38	1	20060331	50	4	1	1	0
46	26	9	1	20071001	29	1	0	1	0
42	34	11	#NULL!	20040809	34	2	1	0	0
59	45	26	#NULL!	20120130	69	5	1	0	0
38	23	14	#NULL!	20100412	22	1	0	0	1
#NULL!	#NULL!	#NULL!	1	20021126	48	3	1	1	0
14	5	3	#NULL!	20100608	28	1	0	0	1
52	43	36	#NULL!	20100129	47	3	0	0	1
40	25	14	#NULL!	20100101	54	4	0	0	1
100	60	42	#NULL!	20120403	61	5	0	0	0
100	60	42	#NULL!	20120403	61	5	0	0	0
60	37	17	#NULL!	20100204	81	6	1	0	1
32	26	12	#NULL!	20091207	45	3	1	0	1
32	19	6	#NULL!	20100122	50	4	0	0	1
26	15	9	#NULL!	20040827	32	2	1	0	0
81	54	26	1	20091110	69	5	1	1	1
51	30	17	1	20070328	40	3	0	1	0
51	30	17	1	20070328	40	3	0	1	0
184	128	64	#NULL!	20100102	43	3	0	0	1
41	22	13	1	20091209	79	6	1	1	1
22	17	12	#NULL!	20100823	36	2	0	0	1
104	74	39	1	20091205	67	5	1	1	1
80	59	38	#NULL!	20060427	38	2	1	0	0
10	6	2	#NULL!	20100210	49	3	1	0	1
8	4	2	#NULL!	20101030	22	1	1	0	0
78	64	33	1	20090724	46	3	0	1	0
14	10	5	#NULL!	20100218	75	6	1	0	1
153	108	57	1	20080114	78	6	1	1	0
153	108	57	1	20080114	78	6	1	1	0
96	65	24	1	20091127	75	6	0	1	1
70	55	25	1	20090727	47	3	0	1	0
70	55	25	1	20090727	47	3	0	1	0
50	25	10	#NULL!	20070420	20	1	1	0	0
17	13	7	#NULL!	20100105	19	1	1	0	1
15	9	6	1	20100113	58	4	1	1	1
22	15	1	#NULL!	20100916	52	4	0	0	1
15	15	3	#NULL!	20070716	19	1	1	0	0
67	32	24	1	20091214	59	4	0	1	1
102	68	39	#NULL!	20100507	48	3	0	0	0
38	19	7	#NULL!	20020702	35	2	0	0	0
19	15	13	#NULL!	20100805	49	3	0	0	0
21	21	21	#NULL!	20020720	22	1	0	0	0
21	21	21	#NULL!	20020720	22	1	0	0	0
37	34	24	#NULL!	20100118	20	1	0	0	1
5	2	2	#NULL!	20100630	61	5	1	0	1
125	78	40	#NULL!	20110319	56	4	0	0	0
14	10	10	#NULL!	20100112	32	2	1	0	1
25	18	8	#NULL!	20100324	46	3	0	0	1
93	69	41	#NULL!	20100108	34	2	0	0	1
10	8	3	#NULL!	20100312	21	1	0	0	1
67	50	31	1	20091221	39	2	0	1	1
50	41	28	#NULL!	20100108	73	6	1	0	1
96	66	39	#NULL!	20091207	73	6	0	0	1
18	13	7	#NULL!	20091029	35	2	0	0	1
158	96	44	1	20100109	59	4	0	1	1
81	53	25	#NULL!	20100106	43	3	0	0	1
141	108	51	#NULL!	20080103	53	4	0	0	0
141	108	51	#NULL!	20080103	53	4	0	0	0
90	61	25	#NULL!	20091110	70	6	0	0	1
111	70	35	1	20110919	62	5	1	1	0
12	6	4	1	20020510	78	6	0	1	0
29	14	7	#NULL!	20080729	32	2	0	0	0
61	44	24	#NULL!	20091112	72	6	1	0	1
23	14	5	#NULL!	20090623	19	1	1	0	0
23	14	5	#NULL!	20090623	19	1	1	0	0
7	7	7	1	20100818	30	2	1	1	1
65	55	31	#NULL!	20020304	24	1	0	0	0
65	55	31	#NULL!	20020304	24	1	0	0	0
119	76	53	1	20100105	64	5	1	1	1
30	18	9	1	20040714	47	3	0	1	0
77	56	22	#NULL!	20091207	79	6	0	0	1
83	55	35	#NULL!	20090715	34	2	1	0	0
83	55	35	#NULL!	20090715	34	2	1	0	0
52	26	6	#NULL!	20100401	34	2	0	0	1
17	11	5	#NULL!	20100123	47	3	1	0	1
29	16	7	#NULL!	20100315	33	2	0	0	1
38	23	14	#NULL!	20100114	77	6	1	0	1
16	8	5	#NULL!	20100619	39	2	0	0	1
52	31	14	#NULL!	20100128	39	2	0	0	1
14	11	10	#NULL!	20100209	27	1	1	0	1
50	40	21	1	20100106	61	5	0	1	1
70	45	24	1	20091123	58	4	0	1	1
37	20	9	#NULL!	20100226	58	4	1	0	1
68	60	36	#NULL!	20100109	51	4	1	0	1
115	80	37	1	20120227	77	6	0	1	0
85	74	34	1	20100102	42	3	1	1	1
26	20	13	#NULL!	20100108	62	5	1	0	1
102	76	53	1	20100210	70	6	0	1	1
15	10	6	#NULL!	20100222	45	3	0	0	1
60	51	32	#NULL!	20110324	30	2	0	0	0
41	30	16	#NULL!	20100125	58	4	1	0	1
10	8	4	#NULL!	20100131	47	3	1	0	1
335	256	126	1	20020803	57	4	1	1	0
55	30	18	#NULL!	20080915	43	3	0	0	0
55	30	18	#NULL!	20080915	43	3	0	0	0
31	27	9	#NULL!	20040724	22	1	1	0	0
99	82	43	#NULL!	20090602	30	2	0	0	0
114	77	33	1	20120222	72	6	1	1	0
114	77	33	1	20120222	72	6	1	1	0
143	102	72	#NULL!	20091230	33	2	0	0	1
58	38	23	#NULL!	20091224	66	5	0	0	1
58	34	16	#NULL!	20100118	49	3	0	0	1
139	100	50	#NULL!	20050626	47	3	1	0	0
139	100	50	#NULL!	20050626	47	3	1	0	0
42	19	6	#NULL!	20100403	40	3	0	0	1
19	14	8	1	20100119	87	6	0	1	1
101	69	35	1	20091228	78	6	1	1	1
11	10	4	#NULL!	20100511	54	4	0	0	1
72	38	30	#NULL!	20100108	24	1	0	0	1
32	29	23	#NULL!	20100122	19	1	0	0	1
10	7	4	#NULL!	20060914	26	1	1	0	0
10	7	4	#NULL!	20060914	26	1	1	0	0
109	81	54	1	20080109	26	1	0	1	0
73	42	24	1	20120411	71	6	1	1	0
82	66	17	1	20060418	33	2	1	1	0
82	66	17	1	20060418	33	2	1	1	0
26	17	11	1	20100127	42	3	1	1	1
45	25	12	#NULL!	20111007	19	1	1	0	0
45	25	12	#NULL!	20111007	19	1	1	0	0
108	64	33	1	20100102	69	5	1	1	1
96	69	31	1	20111031	46	3	0	1	0
2	2	1	#NULL!	20100322	18	1	0	0	1
88	60	43	1	20120220	49	3	0	1	0
102	63	23	1	20060121	54	4	0	1	0
57	44	20	1	20090228	42	3	1	1	0
85	48	22	#NULL!	20100701	27	1	1	0	0
73	54	36	#NULL!	20100107	46	3	1	0	1
63	43	22	#NULL!	20091111	73	6	1	0	1
71	47	25	#NULL!	20100208	54	4	0	0	1
77	59	34	1	20081128	42	3	1	1	1
54	38	28	#NULL!	20101227	24	1	1	0	0
75	58	20	#NULL!	20100615	32	2	0	0	0
75	58	20	#NULL!	20100615	32	2	0	0	0
89	55	29	#NULL!	20100109	59	4	0	0	1
26	22	14	#NULL!	20100111	28	1	1	0	1
114	90	36	1	20100114	63	5	0	1	1
65	60	29	1	20090824	41	3	1	1	0
93	39	20	#NULL!	20030118	53	4	0	0	0
56	35	16	1	20100206	45	3	1	1	1
56	35	16	1	20120530	47	3	1	1	0
56	35	16	1	20120530	47	3	1	1	0
32	14	4	#NULL!	20080707	28	1	1	0	0
22	22	15	#NULL!	20100720	18	1	1	0	1
31	26	23	#NULL!	20100414	37	2	0	0	1
48	30	19	#NULL!	20100104	43	3	0	0	1
58	36	18	1	20100123	59	4	0	1	1
9	5	3	1	20070620	52	4	1	1	0
134	88	20	1	20030610	65	5	0	1	0
134	88	20	1	20030610	65	5	0	1	0
219	143	70	#NULL!	20091231	78	6	1	0	1
39	31	16	1	20100105	30	2	0	1	1
39	31	16	1	20120717	32	2	0	1	0
16	14	10	#NULL!	20100119	53	4	1	0	1
86	60	24	1	20060320	65	5	0	1	0
76	39	5	#NULL!	20100202	22	1	0	0	1
63	44	22	1	20091225	56	4	1	1	1
23	7	#NULL!	#NULL!	20090214	44	3	1	0	0
40	27	18	#NULL!	20100130	26	1	0	0	1
101	78	39	1	20100102	51	4	0	1	1
14	3	2	#NULL!	20110509	35	2	1	0	0
88	75	27	1	20100102	22	1	0	1	1
97	54	24	#NULL!	20100310	30	2	0	0	1
41	15	8	#NULL!	20100126	63	5	1	0	1
27	17	15	#NULL!	20120924	20	1	1	0	0
12	7	1	#NULL!	20040925	49	3	0	0	0
16	10	5	#NULL!	20100405	49	3	0	0	1
24	11	4	1	20020830	51	4	1	1	0
24	11	4	1	20020830	51	4	1	1	0
98	65	40	#NULL!	20100716	19	1	0	0	0
36	24	16	1	20100208	58	4	0	1	1
79	54	31	#NULL!	20100127	27	1	0	0	1
36	24	12	#NULL!	20100125	35	2	0	0	1
68	48	17	#NULL!	20100130	37	2	0	0	1
64	41	22	1	20060920	45	3	0	1	0
74	38	16	#NULL!	20100121	82	6	0	0	1
110	57	40	#NULL!	20040407	44	3	0	0	0
110	57	40	#NULL!	20040407	44	3	0	0	0
39	21	12	1	20061123	41	3	1	1	0
115	81	44	1	20100126	58	4	1	1	1
10	9	9	#NULL!	20100706	33	2	0	0	1
36	21	14	1	20041006	41	3	0	1	0
36	21	14	1	20041006	41	3	0	1	0
101	80	58	1	20090425	46	3	1	1	0
160	98	55	#NULL!	20100106	45	3	1	0	1
46	38	20	#NULL!	20100125	56	4	1	0	1
40	16	14	#NULL!	20100822	47	3	0	0	0
13	11	4	#NULL!	20100111	35	2	1	0	1
22	20	14	1	20110421	30	2	0	1	0
22	20	14	1	20110421	30	2	0	1	0
61	44	40	1	20120328	63	5	0	1	0
61	44	40	1	20120328	63	5	0	1	0
15	14	12	#NULL!	20100527	34	2	0	0	1
40	32	17	1	20100106	42	3	0	1	1
29	24	24	#NULL!	20100323	56	4	0	0	1
15	12	5	#NULL!	20100315	21	1	0	0	1
15	12	5	#NULL!	20100315	21	1	0	0	1
93	75	42	1	20100106	51	4	1	1	1
104	87	47	#NULL!	20041220	74	6	1	0	0
104	87	47	#NULL!	20041220	74	6	1	0	0
133	76	40	1	20040420	47	3	0	1	0
128	92	38	#NULL!	20080530	45	3	0	0	0
125	80	41	#NULL!	20100113	25	1	0	0	0
125	80	41	#NULL!	20100113	25	1	0	0	0
54	35	20	#NULL!	20050521	73	6	0	0	0
54	35	20	#NULL!	20050521	73	6	0	0	0
63	50	30	1	20100118	47	3	0	1	1
103	81	39	#NULL!	20091126	61	5	0	0	1
157	107	35	1	20090418	45	3	0	1	0
40	24	18	#NULL!	20060726	38	2	0	0	0
125	88	51	1	20100614	73	6	1	1	0
125	88	51	1	20100614	73	6	1	1	0
49	42	21	#NULL!	20110420	35	2	0	0	0
22	14	9	#NULL!	20100224	34	2	0	0	1
16	16	16	#NULL!	20110503	59	4	1	0	0
39	24	13	#NULL!	20091126	24	1	1	0	1
119	70	35	#NULL!	20080118	59	4	0	0	0
#NULL!	#NULL!	#NULL!	#NULL!	20060214	47	3	1	0	0
#NULL!	#NULL!	#NULL!	#NULL!	20060214	47	3	1	0	0
30	21	7	#NULL!	20100417	23	1	1	0	1
41	27	14	1	20100102	55	4	0	1	1
13	9	6	#NULL!	20100406	20	1	1	0	1
95	53	22	1	20030211	58	4	1	1	0
95	53	22	1	20030211	58	4	1	1	0
48	37	18	#NULL!	20100102	46	3	1	0	1
81	56	23	#NULL!	20120505	85	6	1	0	0
99	70	30	#NULL!	20100107	41	3	0	0	1
#NULL!	#NULL!	#NULL!	#NULL!	20020417	42	3	1	0	0
#NULL!	#NULL!	#NULL!	#NULL!	20020417	42	3	1	0	0
105	78	48	#NULL!	20100112	34	2	0	0	1
37	23	17	#NULL!	20100218	35	2	1	0	1
44	25	13	#NULL!	20070123	25	1	1	0	0
44	25	13	#NULL!	20070123	25	1	1	0	0
72	59	27	#NULL!	20091204	48	3	0	0	1
83	50	20	#NULL!	20050804	32	2	0	0	0
#NULL!	#NULL!	#NULL!	1	20030819	61	5	1	1	0
56	28	15	#NULL!	20100111	29	1	0	0	1
14	9	6	#NULL!	20100201	26	1	1	0	1
96	82	39	1	20040827	50	4	1	1	0
28	23	12	#NULL!	20100104	30	2	0	0	1
32	28	11	#NULL!	20100106	19	1	0	0	1
129	99	48	#NULL!	20091217	37	2	0	0	1
85	57	27	#NULL!	20110228	50	4	0	0	0
85	57	27	#NULL!	20110228	50	4	0	0	0
13	11	4	#NULL!	20100512	39	2	0	0	1
39	27	18	1	20100101	33	2	1	1	1
29	15	7	#NULL!	20100107	30	2	0	0	1
92	61	34	#NULL!	20100112	24	1	0	0	1
106	65	39	1	20061115	51	4	1	1	0
22	9	1	#NULL!	20100208	20	1	0	0	1
80	52	25	1	20080602	45	3	1	1	0
80	52	25	1	20080602	45	3	1	1	0
42	29	8	1	20071103	37	2	1	1	0
42	29	8	1	20071103	37	2	1	1	0
24	17	14	#NULL!	20110827	31	2	0	0	0
139	102	60	1	20040310	54	4	0	1	0
139	102	60	1	20040310	54	4	0	1	0
55	42	16	#NULL!	20090112	51	4	0	0	0
70	42	22	#NULL!	20060619	49	3	0	0	0
55	26	2	#NULL!	20100504	25	1	0	0	1
10	5	3	#NULL!	20080331	38	2	0	0	0
216	147	62	#NULL!	20091222	73	6	1	0	1
126	109	54	#NULL!	20100112	65	5	0	0	1
110	66	25	1	20100108	69	5	0	1	1
48	9	5	#NULL!	20100109	33	2	0	0	1
61	37	19	#NULL!	20100117	34	2	1	0	1
20	13	8	#NULL!	20061127	37	2	0	0	0
20	13	8	#NULL!	20061127	37	2	0	0	0
9	4	1	#NULL!	20060902	33	2	1	0	0
22	15	11	#NULL!	20100211	33	2	1	0	1
142	69	37	#NULL!	20100102	40	3	0	0	1
291	151	91	1	20100101	59	4	1	1	1
84	43	12	#NULL!	20100127	39	2	1	0	1
28	17	8	#NULL!	20050803	21	1	1	0	0
26	22	11	1	20100226	47	3	0	1	1
22	19	8	#NULL!	20120210	36	2	1	0	0
22	19	8	#NULL!	20120210	36	2	1	0	0
8	3	2	#NULL!	20100122	42	3	1	0	1
71	42	24	1	20101129	57	4	0	1	0
72	60	39	1	20100104	60	5	0	1	1
26	18	7	#NULL!	20100110	22	1	0	0	1
9	8	5	#NULL!	20120528	30	2	0	0	0
24	9	8	1	20110330	51	4	1	1	0
24	9	8	1	20110330	51	4	1	1	0
47	33	17	#NULL!	20060228	25	1	0	0	0
40	16	8	1	20091226	51	4	1	1	1
111	69	23	1	20080501	82	6	1	1	0
85	59	26	1	20080708	23	1	0	1	0
54	35	27	#NULL!	20080805	33	2	0	0	0
54	35	27	#NULL!	20080805	33	2	0	0	0
42	39	22	#NULL!	20100402	41	3	1	0	1
33	13	2	#NULL!	20100526	28	1	1	0	1
40	40	22	1	20030122	46	3	1	1	0
40	40	22	1	20030122	46	3	1	1	0
40	40	22	1	20030122	46	3	1	1	0
5	3	3	#NULL!	20100121	70	6	1	0	1
16	15	14	1	20070427	32	2	1	1	0
37	24	13	#NULL!	20100611	44	3	1	0	0
68	52	31	#NULL!	20100106	22	1	0	0	1
75	51	27	#NULL!	20060420	46	3	0	0	0
75	51	27	#NULL!	20060420	46	3	0	0	0
119	81	36	1	20100109	77	6	1	1	1
70	45	16	1	20100113	34	2	1	1	1
46	31	21	#NULL!	20100723	57	4	1	0	0
46	31	21	#NULL!	20100723	57	4	1	0	0
57	40	22	1	20091005	61	5	0	1	1
9	2	2	#NULL!	20100102	37	2	1	0	1
7	6	2	#NULL!	20100629	29	1	0	0	1
14	8	1	#NULL!	20101016	48	3	0	0	1
15	13	4	#NULL!	20100617	27	1	0	0	1
15	13	4	#NULL!	20100617	27	1	0	0	1
123	62	19	#NULL!	20070822	53	4	0	0	0
123	62	19	#NULL!	20070822	53	4	0	0	0
21	16	7	#NULL!	20100524	21	1	1	0	1
48	31	8	#NULL!	20020620	41	3	0	0	0
48	31	8	#NULL!	20020620	41	3	0	0	0
38	25	16	#NULL!	20110528	32	2	1	0	0
39	26	15	#NULL!	20080407	38	2	0	0	0
43	32	6	#NULL!	20100104	41	3	0	0	1
152	107	52	1	20050310	49	3	0	1	0
39	19	10	#NULL!	20100109	69	5	0	0	1
75	50	23	1	20100104	44	3	0	1	1
80	51	43	#NULL!	20091230	38	2	0	0	1
228	173	90	1	20091214	62	5	0	1	1
29	19	8	#NULL!	20030826	49	3	1	0	0
29	19	8	#NULL!	20030826	49	3	1	0	0
15	9	3	#NULL!	20101011	18	1	0	0	0
15	9	3	#NULL!	20101011	18	1	0	0	0
8	6	3	1	20100820	47	3	1	1	1
71	48	23	#NULL!	20100104	45	3	0	0	1
49	33	18	1	20050720	31	2	1	1	0
49	33	18	1	20050720	31	2	1	1	0
28	20	5	#NULL!	20100224	18	1	0	0	1
[truncated: 17,597 more rows]
